# Supplementary material for: GATA2 co-opts TGFβ1/SMAD4 oncogenic signaling and inherited variants at 6q22 to modulate prostate cancer progression
Source: J Exp Clin Cancer Res. 2023 Aug 8;42:198. doi: 10.1186/s13046-023-02745-7 (PMC10408074; doi:10.1186/s13046-023-02745-7)
Supplement: Supplementary file 2 — Additional file 2. [file 13046_2023_2745_MOESM2_ESM.xlsx]

## Sheet: Table_S1
Supplementary Table 1 Antibodies
No.	Name	Target	Company	Cat. No.	Lot#	Experiment
1	Human/Mouse GATA-2 Antibody	human GATA2	R&D systems	AF2046		WB, ChIP, co-IP
2	Human Smad4 Antibody	human SMAD4	R&D systems	AF2097		WB, ChIP, co-IP
3	Anti-GATA2 antibody	human GATA2	Abcam	ab153820		WB
4	Monoclonal ANTI-FLAG® M2 antibody	FLAG tag	Sigma	F1804		IP
5	Recombinant Anti-DDDDK tag	FLAG tag	Abcam	ab205606		WB
6	Anti-V5-HRP antibody	V5 tag	Invitrogen	R961-25		WB, co-IP
7	Recombinant Anti-TGF beta 1 antibody	human TGFβ1	Abcam	ab179695		WB
8	Recombinant Anti-Smad2	human p-SMAD2	Abcam	ab280897		WB
9	Recombinant Anti-Smad3	human p-SMAD3	Abcam	ab52903		WB
10	Monoclonal Anti-β-Actin antibody	human β-Actin	Invitrogen	A5441		WB
11	Anti-Histone H3 (acetyl K27) antibody	Histone H3 (acetyl K27)	Abcam	ab4729		ChIP
12	Anti-Histone H3 (mono methyl K4) antibody	Histone H3 (mono methyl K4)	Abcam	ab8895		ChIP

## Sheet: Table_S2
Supplementary Table 2 Target sequences of siRNA or shRNA
No.	name	Cat. Number	gene	Name in manuscript	Type	target gene accession	target sequence
1				Contrl siRNA	siRNA	N/A
2				Cell death control siRNA	siRNA	N/A
3	Hs_GATA2-5	SI02781436	human GATA2	GATA2 siRNA1	siRNA	NM_001145661	AAGGCTCGTTCCTGTTCAGAA
4	Hs_GATA2-6	SI02781471	human GATA2	GATA2 siRNA2	siRNA	NM_001145661	CTGGCGCACAACTACATGGAA
5	Hs_SMAD4-4	SI00076041	human SMAD4	SMAD4 siRNA1	siRNA	NM_005359	CCCTGTTAAACAGTAGTTGTA
6	Hs_SMAD4-6	SI03089527	human SMAD4	SMAD4 siRNA2	siRNA	NM_005359	CTCCAGCTCCTAGACGAAGTA
7		SHC002	Non-targeting shRNA control	shRNA negative control	shRNA	N/A	CAACAAGATGAAGAGCACCAA
8		TRCN0000020846	human HOXB13	shHOXB13	shRNA	NM_006361	CGCCAGATTACCATCTGGTTT
9		TRCN0000019264	human GATA2	shGATA2	shRNA	NM_002050	GTGCAAATTGTCAGACGACAA
10		TRCN0000040031	human SMAD4	shSMAD4	shRNA	NM_005359	TATGCATACTCAGGATGAGTT

## Sheet: Table_S3
Supplementary Table 3 qRT-PCR related primers
No.	primer	Sequence 5' to 3'	target
1	GATA2-RT-91F	TCCTGTTCAGAAGGCCGGGA	GATA2
2	GATA2-RT-91R	CATTGCACAGGTAGTGGCCG
3	SMAD4-RT-170F	ACGAACGAGTTGTATCAC CTGG	SMAD4
4	SMAD4-RT-170R	TGCACGATTACTTGGTGG ATG
5	P21-RT-220F	CGA TGG AAC TTC GAC TTT GTC A	P21
6	P21-RT-220R	GCA CAA GGG TAC AAG ACA GTG
7	MYC-RT-100F	GTAGTGGAAAACCAGCAGCCTC	MYC
8	MYC-RT-100R	AGAAATACGGCTGCACCGAG
9	PTEN-RT-162F	CGCCAAATTTAATTGCAGAGTTGC	PTEN
10	PTEN-RT-162R	CCAGTTCGTCCCTTTCCAGC
11	VEGF-RT-111F	TTCAAGCCATCCTGTGTGCC	VEGF
12	VEGF-RT-111R	GATCCGCATAATCTGCATGGTG
13	TWIST1-RT-152F	GGCCGGAGACCTAGATGTCATT	TWIST1
14	TWIST1-RT-152R	CCCACGCCCTGTTTCTTTGA
15	TGFβ1-RT-209F	CTAATGGTGGAAACCCACAACG	TGFβ1
16	TGFβ1-RT-209R	TATCGCCAGGAATTGTTGCTG
17	TGFβ1-RT-226F	CACGTGGAGCTGTACCAGAA	TGFβ1
18	TGFβ1-RT-226R	CGGTAGTGAACCCGTTGATGT
19	TGFβ2-RT-164F	CTCCGAAAATGCCATCCCGC	TGFβ2
20	TGFβ2-RT-164R	GCTCAATCCGTTGTTCAGGC
21	TGFβ3-RT-185F	ATGACCCACGTCCCCTATCA	TGFβ3
22	TGFβ3-RT-185R	CAGACAGCCAGTTCGTTGTG
23	TGFβR1-RT-158F	TGGTACCCAAGGAAAGCCAG	TGFβ1 receptor
24	TGFβR1-RT-158R	CCACTCTGTGGTTTGGAGCA
25	TGFβR2-RT-153F	TAACAGTGGGCAGGTGGGAA	TGFβ2 receptor
26	TGFβR2-RT-153R	CCCACTGCATTACAGCGAGA
27	TGFβR3-RT-71F	GGCTTGAAAATAATGAGGAGATGGG	TGFβ3 receptor
28	TGFβR3-RT-71R	CAGCAGGATCCGTAGCTCAG
29	KLK3-RT-135F	AGGTATCACGTCATGGGGCA	KLK3
30	KLK3-RT-135R	TAGGGGGTTGATAGGGGTGC
31	KLK2-RT-242F	GGTAAAGACACTTGTGGGGGTGAT	KLK2
32	KLK2-RT-242R	AAGGCCAAGTGATGCCAGAAC
33	RFX6-RT-83F	TCCGAGTTCATGCTTTCTGG	RFX6
34	RFX6-RT-83R	TCTCCACGTGGCTTTCATTC
35	TMPRSS2-RT-175F	CGACAAATGAGGGCAGACGG	TMPRSS2
36	TMPRSS2-RT-175R	ATGGCAGAGAGTGCCAAAGC
37	SIX6-RT-97F	CAACCGGACTGACCCCTACG	SIX6
38	SIX6-RT-97R	ACCTGCTGCTGGAGTCTGTTCTT
39	LINC00936-RT-213F	GCGCCTGGCGATTAGAACTT	LINC00936
40	LINC00936-RT-213R	ACGTCATGGAAACACGGACG
41	TLE4-RT-122F	TCTTCGGGGTCATTAAAGCCA	TLE4
42	TLE4-RT-122R	GATGCGGTGCTGGGTGTC
43	HOTTIP-RT-104F	CCGGAATAGTGCTGGGGAGA	HOTTIP
44	HOTTIP-RT-104R	GGCTGAGTGTGCAAGCTAGG
45	MBNL1-RT-110F	CTGATGCCACAAAATGCAGCC	MBNL1
46	MBNL1-RT-110F	TCAAGGATGGGGCTGTCGAA
47	β-actin-188F	AGAAAATCTGGCACCACACC	β-actin
48	β-actin-188R	AGAGGCGTACAGGGATAGCA
49	GATA2ex5-77F	TGTAGTAGAGGCCACAGGCG	endogenous GATA2
50	GATA2in4-77R	TCAGACGACAACCACCACCT

## Sheet: Table_S4
Supplementary Table 4 ChIP assays related primers
Experiment	Primer description	Sequence 5' to 3'
ChIP	ChIPneg-84F	AAGCCAGGATTTGTGCTGGG
ChIP	ChIPneg-84R	TTCAAGCTGCCGAGAAAGCG
ChIP	ChIPneg-94F	GGCAGCAGAACATCACTGGG
ChIP	ChIPneg-94R	ATGTCCTCCCCCACCAAGAG
ChIP	TGFβ1 enhancer-206F	cttccggacaatccagtcacac
ChIP	TGFβ1 enhancer-206R	tggaggctaaacggatccagac
ChIP	GATA2G2BS62F	ATAGCGCCGCAGCCATTT TC
ChIP	GATA2G2BS62R	GATGAGCTAATCCCGCC GTA
ChIP	rs339331-F	CACTTTGCATGAACTCTCTCTCCCC
ChIP	rs339331-R	GCAGCTTTCTGTCCTCCTAGTCAC
allele-specific qPCR	rs339331(T)-F	CATGAACTCTCTCTCCCCAGTTTT
allele-specific qPCR	rs339331-63R	CAGCTTTCTGTCCTCCTAGTC
allele-specific qPCR	rs339331(C)-F	CATGAACTCTCTCTCCCCAGTTTC
allele-specific qPCR	rs339331-63R	CAGCTTTCTGTCCTCCTAGTC
Genotyping	rs339331-238F	CCACAGTGAGACAAACATCAC
Genotyping	rs339331-238R	AGCAGCTTTCTGTCCTCCTA

## Sheet: Table_S5
Supplementary Table 5 Gene cloning and related primers
No.	primer	Sequence 5' to 3'	target	restriction site	vector	experiment
1	GATA2-F	CCGGAATTCatggaggtggcgcccga	GATA2	EcoRI/AgeI	pLVET-Flag	Co-IP, luciferase reporter assay
2	GATA2-R	CGCACCGGTgcccatggcggtcaccat
3	SMAD4-F	CCGGAATTCatggacaatatgtctattacg	SMAD4	EcoRI/AgeI	pLVET-V5	Co-IP, luciferase reporter assay
4	SMAD4-R	CGCACCGGTgtctaaaggttgtgggtctg
5	SMAD1-F	CGGGGTACCatgaatgtgacaagtttattttcc	SMAD1	KpnI/XhoI	pLVET-V5	Co-IP
6	SMAD1-R	CCGCTCGAGagatacagatgaaataggattatg
7	SMAD2-F	CGGGGTACCatgtcgtccatcttgccattc	SMAD2	KpnI/XhoI	pLVET-V5	Co-IP
8	SMAD2-R	CCGCTCGAGtgacatgcttgagcaacgc
9	SMAD3-F	CGGGGTACCatgtcgtccatcctgcc	SMAD3	KpnI/XhoI	pLVET-V5	Co-IP
10	SMAD3-R	CCGCTCGAGagacacactggaacagcg
11	SMAD7-F	CGGGGTACCatgttcaggaccaaacgatc	SMAD7	KpnI/XhoI	pLVET-V5	Co-IP
12	SMAD7-R	CCGCTCGAGccggctgttgaagatgac
13	SMAD9-F	CGGGGTACCatgcactccaccacc	SMAD9	KpnI/XhoI	pLVET-V5	Co-IP
14	SMAD9-R	CCGCTCGAGagacactgaagaaatggggt
15	GATA2-F	CCGGAATTCatggaggtggcgcccga	GATA2	EcoRI/AgeI	pLVX-TetOne-Puro	lentivirus
16	GATA2-R	CGCACCGGTgcccatggcggtcaccat
17	SMAD4-F	CCGGAATTCatggacaatatgtctattacg	SMAD4	EcoRI/AgeI	pLVX-TetOne-Puro	lentivirus
18	SMAD4-R	CGCACCGGTgtctaaaggttgtgggtctg

## Sheet: Table_S6
Supplementary Table 6 gRNAs for CRISPR/Cas9 deletion
Experiment	Primer description	Sequence 5' to 3'
TGFβ1 CRISPR gRNA	TGFβ1Enhancer1-left-gRNA1-Top	CACCGtttcgcataccggaactccc
TGFβ1 CRISPR gRNA	TGFβ1Enhancer1-left-gRNA1-Bottom	AAACgggagttccggtatgcgaaaC
TGFβ1 CRISPR gRNA	TGFβ1Enhancer1-left-gRNA2-Top	CACCGattgtggtttgaggacgcct
TGFβ1 CRISPR gRNA	TGFβ1Enhancer1-left-gRNA2-Bottom	AAACaggcgtcctcaaaccacaatC
TGFβ1 CRISPR gRNA	TGFβ1Enhancer1-right-gRNA1-Top	CACCGacttctgagagttccagtac
TGFβ1 CRISPR gRNA	TGFβ1Enhancer1-right-gRNA1-Bottom	AAACgtactggaactctcagaagtC
TGFβ1 CRISPR gRNA	TGFβ1Enhancer1-right-gRNA2-Top	CACCGgcacaatagactgaatagga
TGFβ1 CRISPR gRNA	TGFβ1Enhancer1-right-gRNA2-Bottom	AAACtcctattcagtctattgtgcC
TGFβ1 enahncer knockout genotyping	TGFB1en-geno-756F	TCACACACCCTGAACCCCAA
TGFβ1 enahncer knockout genotyping	TGFB1en-geno-756R	CCACGACAAGTCCTTGGAACC
GATA2 CRISPR gRNA	GATA2Enhancer1-left-gRNA1-Top	CACCGAGGGGCCGTCCGCGGAGTTT
GATA2 CRISPR gRNA	GATA2Enhancer1-left-gRNA1-Bottom	AAACAAACTCCGCGGACGGCCCCTC
GATA2 CRISPR gRNA	GATA2Enhancer1-left-gRNA2-Top	CACCGGAGGGGCCGTCCGCGGAGTT
GATA2 CRISPR gRNA	GATA2Enhancer1-left-gRNA2-Bottom	AAACAACTCCGCGGACGGCCCCTCC
GATA2 CRISPR gRNA	GATA2Enhancer1-right-gRNA1-Top	CACCGGGCGCTCTGCGCCTGCGCTT
GATA2 CRISPR gRNA	GATA2Enhancer1-right-gRNA1-Bottom	AAACAAGCGCAGGCGCAGAGCGCCC
GATA2 CRISPR gRNA	GATA2Enhancer1-right-gRNA2-Top	CACCGCACCTCTTCTGCACGGGCAC
GATA2 CRISPR gRNA	GATA2Enhancer1-right-gRNA2-Bottom	AAACGTGCCCGTGCAGAAGAGGTGC
GATA2 enahncer knockout genotyping	GATA2En1-742F	CCTGGTGAGCTGAGAGAGGG
GATA2 enahncer knockout genotyping	GATA2En1-742R	GTTAGTCTGGCCCTGGGGAA

## Sheet: Table_S7
Supplementary Table 7 oligos used in 3C-qPCR
No.	Oligoname	Sequence	cut site on chr19 (hg38)	Function
1	TGF HindIII Taqman probe	ccttcttgctaaagcggtatccc		Taqman probe
2	constant1-1	GCTGTGAGGGAAAACAGAGC
3	constant1-2	GAGGGAAAACAGAGCTGGGTAG
4	constant 1-R	TGGCTAGGAGCACTCTTCCTC		HindIII 3C reverse primer
5	cut site 1-128F	GGTGGTTAGCAGAGAACTGGAG	41384646	HindIII 3C forward primer
6	cut site 2-164F	TGCCCGGCTGGTATTAGTAACT	41393938	HindIII 3C forward primer
7	cut site 3-94F	GGTTGTGCTTTCCTGCATGGT	41405899	HindIII 3C forward primer
8	cut site 4-195F	GTTGACCTTCGTGCTCTGCT	41413155	HindIII 3C forward primer
9	cut site 5-188F	GGCGCCTTTCCTCCTATAATGC	41431664	HindIII 3C forward primer
10	cut site 6-182F	TGAGCTAGTGGCTGAGACTCAC	41457554	HindIII 3C forward primer
11	cut site 7-187F	CAGCTCACTGCAACATTTGTCT	41485794	HindIII 3C forward primer
12	cut site 8-122F	CACCCAGCCCACAACACTA	41494239	HindIII 3C forward primer
13	cut site 9-271F	CGGCTCCACTGATGATGGT	41497581	HindIII 3C forward primer
14	cut site 10-254F	GCTGGAAGCATCAGCAGACTAG	41516354	HindIII 3C forward primer
15	cut site 11-181F	GCCTGGAACAAAGACAGCAC	41533880	HindIII 3C forward primer
16	cut site 12-126F	GCAGGGCTTATTTGAGGCACT	41538087	HindIII 3C forward primer
17	cut site 1-128F	GGTGGTTAGCAGAGAACTGGAG	41384646	HindIII 3C forward primer
18	cut site 1-128R	AGGTGTGCAGAAAGTCCCAT	41384646	BAC primer
19	cut site 2-164F	TGCCCGGCTGGTATTAGTAACT	41393938
20	cut site 2-164R	TCTCAGGTGTCCAGACTGATGC
21	cut site 3-94F	GGTTGTGCTTTCCTGCATGGT	41405899	BAC primer
22	cut site 3-94R	TCCCGGTGGCCAGTGATTTAC
23	cut site 4-195F	GTTGACCTTCGTGCTCTGCT	41413155	BAC primer
24	cut site 4-195R	GTGGCCATGGGACACAGT
25	cut site 5-188F	GGCGCCTTTCCTCCTATAATGC	41431664	BAC primer
26	cut site 5-188R	GACATGCAGCATCCTTCGCC
27	cut site 6-182F	TGAGCTAGTGGCTGAGACTCAC	41457554	BAC primer
28	cut site 6-182R	AGGAGTCAGTTTACTGGATGCC
29	cut site 7-187F	CAGCTCACTGCAACATTTGTCT	41485794	BAC primer
30	cut site 7-187R	AGACTGAGGCGAGCTGATCTC
31	cut site 8-122F	CACCCAGCCCACAACACTA	41494239	BAC primer
32	cut site 8-122R	ATGGGCCTGTGATCCAGATG
33	cut site 9-271F	CGGCTCCACTGATGATGGT	41497581	BAC primer
34	cut site 9-271R	GCACGCACCTGTACTTGTAGAT
35	cut site 10-254F	GCTGGAAGCATCAGCAGACTAG	41516354	BAC primer
36	cut site 10-254R	AACCCATGACCTAGCAACTGAT
37	cut site 11-181F	GCCTGGAACAAAGACAGCAC	41533880	BAC primer
38	cut site 11-181R	CATCTGGGTTGCATAGCAACAG
39	cut site 12-126F	GCAGGGCTTATTTGAGGCACT	41538087	BAC primer
40	cut site 12-126R	GCTTTGAATTCCTCAGACCTGC
41	internal control 131-F	GCACTCCAGCTAAGGGATTGC		digestion efficiency test primer
42	internal control 131-R	TGGCTTGCCCATAGCTTGGT
43	ERCC3 hindIII Taqman probe	tagctctgatgtctgggaggcaaac		Taqman probe
44	ERCC3 hindIII constant	AGCTCCAGGCCTTAGTTTGC
45	ERCC3 hindIII R	GCCCTCTGGACACCAAATACTG
46	ERCC3 HindIII-119F	CCAGGCCTCACTTTGAACCAT		ERCC3 control primer
47	ERCC3 HindIII-119R	CAAGTGGTAGAGAGCTTGCCTG

## Sheet: Table_S8
Supplementary Table 8 List of 58 amplified casual genes
GATA2
CBX4
TMEM70
RAB7A
PTCD1
TPRA1
EEFSEC
SPSB3
DNASE1
KCNT1
RPL8
NCOA2
CLDN9
EEF1D
ENTPD8
TOP1MT
MAFK
PLXNA1
RIN1
ZNF7
TBC1D31
ABTB1
ZNF696
ALDH3B1
LINC01565
SQLE
GP9
ARHGDIA
C8orf76
ZHX1-C8orf76
SSH3
CDK2AP2
KIAA0196
KCNQ2
H1FOO
ZHX2
GPR123
TEKT4
CHRNA4
RHOT2
NDUFV1
NSMCE2
FSBP
MTSS1
DERL1
TRIB1
FGF3
ALPI
CAMK2B
TMEM65
TRMT12
FAM91A1
RPN1
NDUFS8
ZHX1
WDYHV1
NDUFB9
ZNF572

## Sheet: Table_S9
Supplementary Table 9 Detail information of the genes shown in Fig. 1A
Gene symbol	LNCAPCLONEFGC_PROSTATE	Is.Amplification.Gene	Is.Causal.Gene	CPGEA.High.Level.Amplificaiton.Proportion	EU.High.Level.Amplificaiton.Proportion
STAG2	-3.46673	No		NA	NA
SLC43A1	-3.17879	No		NA	NA
GRHL2	-3.15916	Yes	Yes	NA	3.08
AR	-3.06739	No		NA	NA
SLC16A10	-3.03864	No		NA	NA
TBX3	-2.94425	No		NA	NA
TFAP2C	-2.93566	Yes	Yes	NA	0
CLPB	-2.71042	No		NA	NA
MDM4	-2.70388	Yes	Yes	0.96	NA
FKBP4	-2.53358	No		NA	NA
KCTD5	-2.41782	Yes	No	NA	13.85
GATA2	-2.38097	Yes	Yes	5.29	10.77
TSC1	-2.322	No		NA	NA
HSD17B12	-2.29682	No		NA	NA
RPL22L1	-2.24655	No		NA	NA
UBE2H	-2.23315	No		NA	NA
TTC37	-2.2312	No		NA	NA
HOXB13	-2.2203	No		NA	NA
TSC2	-2.21501	Yes	No	NA	10.77
FOXA1	-2.21252	No		NA	NA
MDM2	-2.20938	No		NA	NA
AKT1	-2.14821	Yes	No	NA	9.23
KAT7	-2.12669	No		NA	NA
MRGBP	-2.10985	No		NA	NA
G6PD	-2.0742	No		NA	NA
DNM1L	-2.07387	No		NA	NA
FLCN	-2.07344	No		NA	NA
YWHAE	-2.02655	No		NA	NA
SLC7A1	-2.00894	No		NA	NA
URB2	-1.99937	No		NA	NA
KATNA1	-1.9943	No		NA	NA
MIR141	-1.98551	No		NA	NA
RREB1	-1.9683	No		NA	NA
FIBP	-1.94797	No		NA	NA
UGT2B10	-1.94682	No		NA	NA
DAZAP1	-1.94671	No		NA	NA
HADHB	-1.88952	No		NA	NA
CAD	-1.88583	No		NA	NA
KATNB1	-1.88192	No		NA	NA
SMAD4	-1.8798	No		NA	NA
MIR132	-1.87783	No		NA	NA
CCAR2	-1.83728	No		NA	NA
YY1	-1.83656	No		NA	NA
HTRA2	-1.82883	No		NA	NA
CLUH	-1.82755	No		NA	NA
MASP2	-1.77815	No		NA	NA
PPM1D	-1.74285	No		NA	NA
USP22	-1.73448	No		NA	NA
FAM104B	-1.73148	No		NA	NA
ULBP2	-1.7305	No		NA	NA
SIRT7	-1.71095	Yes	No	NA	6.15
FLAD1	-1.70978	Yes	No	NA	1.54
KMT2D	-1.69685	No		NA	NA
YME1L1	-1.69536	No		NA	NA
HNRNPL	-1.67414	No		NA	NA
ZFHX3	-1.67062	No		NA	NA
TADA1	-1.66734	No		NA	NA
ATP5I	-1.64496	Yes	No	NA	1.54
CDK4	-1.64329	No		NA	NA
PDS5A	-1.63851	No		NA	NA
TRIM28	-1.63088	No		NA	NA
ITLN1	-1.62966	No		NA	NA
UBE3D	-1.62947	No		NA	NA
PHF12	-1.62578	No		NA	NA
WDR62	-1.62105	No		NA	NA
CEP350	-1.61951	No		NA	NA
GNA14	-1.60628	No		NA	NA
ARID2	-1.60483	No		NA	NA
FBXW7	-1.59716	No		NA	NA
MIRLET7I	-1.59667	No		NA	NA
C16orf72	-1.59291	No		NA	NA
LRPPRC	-1.58878	No		NA	NA
UBE2S	-1.58507	No		NA	NA
USP10	-1.585	No		NA	NA
C15orf41	-1.57166	No		NA	NA
MRPL13	-1.56648	No		NA	NA
TECR	-1.56621	Yes	No	NA	1.54
UROS	-1.55956	No		NA	NA
SNAP23	-1.5566	No		NA	NA
PAPOLA	-1.54903	No		NA	NA
CAPN2	-1.54276	No		NA	NA
PPM1G	-1.54138	No		NA	NA
CENPQ	-1.53656	No		NA	NA
YPEL5	-1.53626	No		NA	NA
SLC26A9	-1.52721	Yes	No	0.96	NA
DNAJC19	-1.524	No		NA	NA
CD81	-1.52007	No		NA	NA
MRPL17	-1.51934	No		NA	NA
ITPK1	-1.51922	No		NA	NA
KIF4A	-1.51582	No		NA	NA
IMP4	-1.5078	No		NA	NA
USP7	-1.5062	No		NA	NA
PRPF39	-1.50352	No		NA	NA
MTG1	-1.49126	No		NA	NA
CBX4	-1.48843	Yes	Yes	NA	10.77
DCLRE1B	-1.48395	No		NA	NA
MTCH2	-1.48079	No		NA	NA
MED13	-1.47812	No		NA	NA
METTL17	-1.47377	No		NA	NA
PTPMT1	-1.46269	No		NA	NA
EP300	-1.46126	No		NA	NA
CEP120	-1.45985	No		NA	NA
RING1	-1.45894	No		NA	NA
RFK	-1.45779	No		NA	NA
KRTAP9-6	-1.45662	No		NA	NA
CACNG7	-1.45276	No		NA	NA
RCOR1	-1.44584	No		NA	NA
ZFY	-1.44416	No		NA	NA
PRR12	-1.44394	No		NA	NA
MLLT10	-1.44035	No		NA	NA
ZBTB7B	-1.43611	Yes	No	NA	4.62
UBP1	-1.43193	No		NA	NA
NUP210L	-1.43052	No		NA	NA
MIR6749	-1.43023	No		NA	NA
LCE3D	-1.42928	No		NA	NA
OAZ1	-1.42817	No		NA	NA
TRIP13	-1.42761	No		NA	NA
SLC2A4RG	-1.42206	Yes	No	NA	9.23
ATXN2L	-1.4201	No		NA	NA
DCPS	-1.41867	No		NA	NA
ZGPAT	-1.41756	Yes	No	NA	1.54
CORO7-PAM16	-1.41552	Yes	No	NA	6.15
CCDC51	-1.41467	Yes	No	NA	1.54
COPS7A	-1.40984	No		NA	NA
MIR6756	-1.40726	No		NA	NA
SLC25A5	-1.40241	No		NA	NA
MIR3688-1	-1.40031	No		NA	NA
MIR3688-2	-1.40031	No		NA	NA
NCOA1	-1.39989	No		NA	NA
MMS22L	-1.39917	No		NA	NA
MIR3180-4	-1.39817	No		NA	NA
PARP11	-1.39814	No		NA	NA
UBE2Q1	-1.39303	No		NA	NA
PNPLA2	-1.393	No		NA	NA
FCHO2	-1.39167	No		NA	NA
RER1	-1.39101	No		NA	NA
TXNDC17	-1.39006	No		NA	NA
RBM27	-1.38943	No		NA	NA
HEATR3	-1.38785	Yes	Yes	1.44	NA
EPHX1	-1.38639	No		NA	NA
REXO2	-1.37932	No		NA	NA
XPNPEP3	-1.37725	No		NA	NA
LIG4	-1.37577	No		NA	NA
FBXL17	-1.37488	No		NA	NA
MIR22	-1.37256	No		NA	NA
DCAF7	-1.37146	No		NA	NA
MIR1304	-1.37118	No		NA	NA
SOX4	-1.36672	No		NA	NA
PTEN	-1.36585	No		NA	NA
ATF7IP	-1.36136	No		NA	NA
AEBP2	-1.35544	No		NA	NA
RFX7	-1.35411	No		NA	NA
FAM122A	-1.35204	No		NA	NA
ZNF217	-1.34742	Yes	Yes	1.44	NA
OR2T34	-1.34643	No		NA	NA
NAIP	-1.34525	No		NA	NA
CCDC84	-1.34459	No		NA	NA
SLX4IP	-1.34434	No		NA	NA
CLDND2	-1.34405	No		NA	NA
MRPL47	-1.34302	No		NA	NA
SNRPB2	-1.34234	No		NA	NA
ASXL1	-1.3404	No		NA	NA
LSM12	-1.33949	No		NA	NA
SNRNP70	-1.33899	No		NA	NA
C10orf88	-1.33896	No		NA	NA
UBXN7	-1.33712	No		NA	NA
HSD17B4	-1.33565	No		NA	NA
NHLRC2	-1.33529	No		NA	NA
EIF2D	-1.33513	Yes	No	0.96	NA
SMARCA5	-1.33324	No		NA	NA
TMEM70	-1.33073	Yes	Yes	NA	6.15
PDCD6	-1.32614	No		NA	NA
GNAS	-1.32117	No		NA	NA
PPP6C	-1.32115	No		NA	NA
C16orf59	-1.31775	Yes	No	NA	12.31
SDHA	-1.31629	No		NA	NA
MIR767	-1.31553	No		NA	NA
EIF2AK4	-1.30908	No		NA	NA
ROMO1	-1.30878	No		NA	NA
HIPK2	-1.30743	No		NA	NA
MYL5	-1.30673	Yes	No	NA	9.23
PPP1R15B	-1.3061	Yes	Yes	0.96	NA
LY6H	-1.30607	No		NA	NA
FRG2C	-1.30516	No		NA	NA
ATP5O	-1.30367	No		NA	NA
SIRT6	-1.30358	No		NA	NA
CNIH2	-1.29867	Yes	Yes	0.96	NA
NENF	-1.29817	No		NA	NA
SMARCD1	-1.29803	No		NA	NA
KCNJ12	-1.295	No		NA	NA
NRTN	-1.29254	No		NA	NA
MIR4685	-1.28974	No		NA	NA
RMI1	-1.28969	No		NA	NA
ATP5J2	-1.2892	Yes	Yes	NA	3.08
MIOS	-1.28855	No		NA	NA
HLA-E	-1.28802	No		NA	NA
CWC22	-1.28132	No		NA	NA
SPICE1	-1.28118	No		NA	NA
MNX1	-1.27922	No		NA	NA
CAND1	-1.27883	No		NA	NA
PHLDA3	-1.27794	Yes	No	0.48	NA
MTIF2	-1.2772	No		NA	NA
MRPS27	-1.27716	No		NA	NA
TUFM	-1.27414	No		NA	NA
TERT	-1.27388	No		NA	NA
NOLC1	-1.2713	No		NA	NA
B4GALT7	-1.27025	No		NA	NA
KDM4B	-1.26821	Yes	No	NA	3.08
IFNA21	-1.26486	No		NA	NA
KEAP1	-1.26478	No		NA	NA
ANP32B	-1.26461	No		NA	NA
BTAF1	-1.26356	No		NA	NA
ZBTB48	-1.26141	No		NA	NA
MIR6759	-1.25945	No		NA	NA
KRTAP3-2	-1.25907	No		NA	NA
KAT5	-1.25752	No		NA	NA
SFMBT1	-1.25372	No		NA	NA
LEPROTL1	-1.25039	No		NA	NA
TMX2	-1.25014	No		NA	NA
DR1	-1.24985	No		NA	NA
FBXO25	-1.24969	No		NA	NA
PLD5	-1.24958	No		NA	NA
TIMM17A	-1.24839	Yes	No	0.48	NA
BRWD1	-1.24748	No		NA	NA
TMEM183A	-1.24725	Yes	Yes	0.96	NA
TMEM183B	-1.24725	No		NA	NA
TGS1	-1.24655	No		NA	NA
MARS2	-1.24618	No		NA	NA
TIMM8B	-1.24547	No		NA	NA
THBS3	-1.24393	No		NA	NA
FAM157A	-1.24296	No		NA	NA
SMG7	-1.24069	No		NA	NA
FAM83D	-1.23758	No		NA	NA
C9orf40	-1.23714	No		NA	NA
LCN10	-1.23558	Yes	No	NA	7.69
CNOT2	-1.23501	No		NA	NA
TEN1	-1.23236	No		NA	NA
NT5C3A	-1.23083	No		NA	NA
IPO9	-1.23081	Yes	Yes	0.48	NA
MIR5191	-1.22794	No		0.48	NA
RPL17	-1.22689	No		NA	NA
RPL17-C18orf32	-1.22689	No		NA	NA
CMTR2	-1.22558	No		NA	NA
TIMM44	-1.2238	No		NA	NA
USP21	-1.22298	No		NA	NA
SDHAF2	-1.22185	No		NA	NA
KLK3	-1.2161	No		NA	NA
MTIF3	-1.21542	No		NA	NA
TRMT10C	-1.21094	No		NA	NA
PRRC1	-1.20997	No		NA	NA
YBEY	-1.20624	No		NA	NA
PPP4R1	-1.20465	No		NA	NA
TAOK1	-1.19704	No		NA	NA
PTGES3	-1.19647	No		NA	NA
PARP1	-1.19601	No		NA	NA
CDAN1	-1.19547	No		NA	NA
SOX13	-1.19309	Yes	Yes	0.96	NA
UNC13D	-1.19258	No		NA	NA
RAB7A	-1.19064	Yes	Yes	5.77	3.08
SLC16A1	-1.18891	No		NA	NA
EED	-1.18846	No		NA	NA
HNRNPA1	-1.18707	No		NA	NA
ZNF584	-1.18453	No		NA	NA
KLRC4	-1.18222	No		NA	NA
BRAT1	-1.18192	No		NA	NA
CHCHD1	-1.18118	No		NA	NA
RYBP	-1.18011	No		NA	NA
MZT1	-1.17858	No		NA	NA
STK11	-1.17682	No		NA	NA
PIK3R4	-1.17557	No		NA	NA
MRPL57	-1.17557	No		NA	NA
BCS1L	-1.17312	No		NA	NA
RTTN	-1.17235	No		NA	NA
MUC1	-1.17209	No		NA	NA
PAK2	-1.17099	No		NA	NA
QRSL1	-1.16943	No		NA	NA
HSPA4	-1.16942	No		NA	NA
AHSA1	-1.1693	No		NA	NA
DRAP1	-1.16867	Yes	No	NA	7.69
TIAL1	-1.16765	No		NA	NA
WAPAL	-1.16743	No		NA	NA
PHB	-1.16738	No		NA	NA
MIR4480	-1.16708	No		NA	NA
AURKAIP1	-1.16672	No		NA	NA
MTPAP	-1.16471	No		NA	NA
C5orf15	-1.16261	No		NA	NA
HDGF	-1.16249	No		NA	NA
MIR6076	-1.16143	No		NA	NA
PHF6	-1.16142	No		NA	NA
HNRNPK	-1.16127	No		NA	NA
MIR629	-1.15983	No		NA	NA
GLI4	-1.15949	Yes	No	NA	12.31
DEFB4A	-1.15781	No		NA	NA
CD46	-1.15756	No		NA	NA
KCTD10	-1.15352	No		NA	NA
UGT2B7	-1.15294	No		NA	NA
EFCAB2	-1.15152	No		NA	NA
KRTAP10-6	-1.14922	No		NA	NA
SRGAP2D	-1.1484	No		NA	NA
UBE2D3	-1.14678	No		NA	NA
RPL22	-1.14643	No		NA	NA
C17orf49	-1.14597	No		NA	NA
MIR210	-1.14539	No		NA	NA
HSD17B10	-1.14305	No		NA	NA
KCNJ9	-1.14081	No		NA	NA
SF3B1	-1.1404	No		NA	NA
BRI3	-1.1386	No		NA	NA
TFAP2E	-1.13729	No		NA	NA
RPL18	-1.13297	No		NA	NA
ATP1A1	-1.13279	No		NA	NA
BSG	-1.13266	Yes	No	NA	6.15
ZBTB10	-1.13175	Yes	Yes	NA	3.08
RNASEH2C	-1.13124	No		NA	NA
ARL10	-1.13055	No		NA	NA
GSTA3	-1.12861	No		NA	NA
PHIP	-1.12759	No		NA	NA
TMOD4	-1.12716	No		NA	NA
HNF1B	-1.12712	No		NA	NA
TROVE2	-1.12705	No		NA	NA
MIPEP	-1.12585	No		NA	NA
DNAJB9	-1.12328	No		NA	NA
DOK7	-1.12314	Yes	No	NA	7.69
XRCC3	-1.12178	No		NA	NA
GPR52	-1.12136	No		NA	NA
HECTD1	-1.11987	No		NA	NA
LIG3	-1.11694	No		NA	NA
METTL15	-1.11679	No		NA	NA
MIR3911	-1.11414	No		NA	NA
CCNG1	-1.1138	No		NA	NA
ZMYM2	-1.11217	No		NA	NA
JAG1	-1.11088	No		NA	NA
MIR3168	-1.10516	No		NA	NA
EIF2B5	-1.10459	No		NA	NA
SPINK8	-1.10244	No		NA	NA
ZFR	-1.10227	No		NA	NA
FOPNL	-1.10105	No		NA	NA
VPS13A	-1.10057	No		NA	NA
BRAP	-1.09888	No		NA	NA
ZNF814	-1.09537	No		NA	NA
DIDO1	-1.09395	No		NA	NA
PLEKHJ1	-1.09334	Yes	No	NA	3.08
C20orf196	-1.09246	No		NA	NA
PPOX	-1.09104	No		NA	NA
YTHDF2	-1.09091	No		NA	NA
TOMM70A	-1.08989	No		NA	NA
RNH1	-1.08843	No		NA	NA
PARD6G	-1.08815	No		NA	NA
MRPS23	-1.08792	No		NA	NA
S100A4	-1.08636	No		NA	NA
SIKE1	-1.08471	No		NA	NA
UQCRC1	-1.08186	No		NA	NA
C16orf58	-1.08075	No		NA	NA
GTF2I	-1.0796	Yes	Yes	1.92	NA
C1orf115	-1.07929	No		NA	NA
HSPA8	-1.07905	No		NA	NA
OR2T33	-1.07886	No		NA	NA
GRWD1	-1.07861	No		NA	NA
RIF1	-1.07792	No		NA	NA
EEF1A2	-1.07778	Yes	No	NA	6.15
FXR1	-1.07639	No		NA	NA
IPO11	-1.0754	No		NA	NA
GINS2	-1.07392	No		NA	NA
FGFR1OP	-1.07199	No		NA	NA
AP2M1	-1.0708	No		NA	NA
BOLA1	-1.06909	No		NA	NA
LMNTD2	-1.06859	No		NA	NA
ATXN7L3	-1.06702	No		NA	NA
ATP7A	-1.0657	No		NA	NA
TDP2	-1.06495	No		NA	NA
DOT1L	-1.0648	Yes	No	NA	6.15
EBNA1BP2	-1.06211	No		NA	NA
MFSD8	-1.06195	No		NA	NA
KRT16	-1.06169	No		NA	NA
COX10	-1.05943	No		NA	NA
HNRNPAB	-1.05779	No		NA	NA
ARID5B	-1.05739	No		NA	NA
BMP1	-1.05702	No		NA	NA
TMEM52	-1.05632	No		NA	NA
SUPV3L1	-1.05334	No		NA	NA
CARS2	-1.05331	No		NA	NA
POLQ	-1.05158	No		NA	NA
EIF2B4	-1.0469	No		NA	NA
KIF2C	-1.04677	No		NA	NA
PPDPF	-1.04407	No		NA	NA
ABHD4	-1.04058	No		NA	NA
PPTC7	-1.03881	No		NA	NA
ZMYND11	-1.03876	No		NA	NA
ETNK2	-1.0372	Yes	No	0.96	NA
ZNF687	-1.03637	No		NA	NA
SCNN1D	-1.03612	No		NA	NA
ARRDC1	-1.03576	No		NA	NA
LTB4R2	-1.03518	No		NA	NA
MIR215	-1.03396	No		NA	NA
LRRC47	-1.03326	No		NA	NA
PRR35	-1.03238	No		NA	NA
PM20D1	-1.03173	Yes	Yes	0.96	NA
C4orf46	-1.03089	No		NA	NA
ZNF805	-1.03037	No		NA	NA
SLC43A2	-1.03004	No		NA	NA
CAMK2N2	-1.02949	No		NA	NA
MARC2	-1.029	No		NA	NA
CLIC3	-1.02848	No		NA	NA
KRTAP5-2	-1.0268	No		NA	NA
MAP4K4	-1.02589	No		NA	NA
WDR73	-1.02539	No		NA	NA
BATF3	-1.02382	No		NA	NA
SRGAP2	-1.02307	Yes	No	0.96	NA
GPX4	-1.02305	No		NA	NA
HIST1H2BE	-1.02227	No		NA	NA
ROCK1	-1.02179	No		NA	NA
MIR4746	-1.02173	No		NA	NA
BIRC6	-1.02119	No		NA	NA
TRPC4AP	-1.02067	No		NA	NA
SEMG1	-1.02049	No		NA	NA
NUDT16L1	-1.01999	Yes	No	NA	9.23
CRTC2	-1.01953	No		NA	NA
OLFML2B	-1.0195	No		NA	NA
PSTK	-1.0194	No		NA	NA
PGD	-1.01847	No		NA	NA
HIST2H3D	-1.01661	No		NA	NA
PCGF3	-1.01484	Yes	No	NA	4.62
RPTN	-1.01404	No		NA	NA
AVEN	-1.01385	No		NA	NA
NFIB	-1.01333	No		NA	NA
MIR205	-1.01329	No		NA	NA
RBM5	-1.01295	No		NA	NA
MIER3	-1.01295	No		NA	NA
RASEF	-1.01204	No		NA	NA
G2E3	-1.01175	No		NA	NA
LRRC6	-1.01023	No		NA	NA
NCAPD3	-1.00992	No		NA	NA
FAM212B	-1.00903	No		NA	NA
RPUSD4	-1.00894	No		NA	NA
ATP2B1	-1.0084	No		NA	NA
CKAP2L	-1.00832	No		NA	NA
JAG2	-1.00815	No		NA	NA
RSL1D1	-1.00688	No		NA	NA
FBXL18	-1.00599	No		NA	NA
CCND1	-1.00352	Yes	No	NA	7.69
F11	-1.00343	No		NA	NA
PSMF1	-1.00237	No		NA	NA
PEX12	-1.00223	No		NA	NA
RAB10	-1.00078	No		NA	NA
MRPL34	-0.998921	No		NA	NA
MIR519D	-0.998111	No		NA	NA
COL23A1	-0.997549	Yes	No	NA	0
UROD	-0.997469	No		NA	NA
SNX27	-0.994824	No		NA	NA
RRP1	-0.993194	No		NA	NA
DDX39B	-0.991693	No		NA	NA
ACOX2	-0.990278	No		NA	NA
RFX3	-0.990277	No		NA	NA
NUMB	-0.989834	No		NA	NA
MDP1	-0.989822	No		NA	NA
CBX3	-0.989224	No		NA	NA
CD58	-0.989015	No		NA	NA
PEX10	-0.986718	No		NA	NA
TPK1	-0.985352	No		NA	NA
WDR89	-0.984267	No		NA	NA
MIR1281	-0.983479	No		NA	NA
SRGAP2B	-0.983471	No		NA	NA
SRGAP2C	-0.983471	No		NA	NA
MRPL9	-0.983373	No		NA	NA
CPLX1	-0.981579	Yes	No	NA	3.08
ATIC	-0.981254	No		NA	NA
ZNF503	-0.978805	No		NA	NA
NOP56	-0.978028	No		NA	NA
PHLDA2	-0.976966	No		NA	NA
RETNLB	-0.975569	No		NA	NA
MOV10	-0.975243	No		NA	NA
MSX2	-0.975214	No		NA	NA
NHEJ1	-0.973634	No		NA	NA
MIR6799	-0.973553	No		NA	NA
ZNF236	-0.972648	No		NA	NA
RPL11	-0.972605	No		NA	NA
ELOVL5	-0.971908	No		NA	NA
SMARCA2	-0.971669	No		NA	NA
ZNF865	-0.970875	No		NA	NA
MAN1A2	-0.970831	No		NA	NA
HMGB2	-0.97055	No		NA	NA
THRA	-0.970054	No		NA	NA
LETM1	-0.970009	No		NA	NA
MUC6	-0.969908	No		NA	NA
MIR205HG	-0.969147	No		NA	NA
TLE3	-0.968445	No		NA	NA
APBA3	-0.968412	No		NA	NA
NCL	-0.967053	No		NA	NA
TAF5L	-0.966925	No		NA	NA
TSR3	-0.966513	No		NA	NA
MZF1	-0.964423	No		NA	NA
CORO1A	-0.963872	Yes	No	NA	10.77
LCE6A	-0.963631	No		NA	NA
TINF2	-0.962755	No		NA	NA
USP19	-0.962434	No		NA	NA
MRPL38	-0.961575	No		NA	NA
RABIF	-0.961222	Yes	Yes	0.48	NA
HAUS7	-0.96089	No		NA	NA
MFN2	-0.960784	No		NA	NA
PARVG	-0.9589	No		NA	NA
JAKMIP1	-0.958185	No		NA	NA
SRR	-0.957725	No		NA	NA
MTSS1L	-0.957574	No		NA	NA
GRAP	-0.957193	No		NA	NA
PCGF1	-0.953653	No		NA	NA
CXXC1	-0.952004	No		NA	NA
MARCKSL1	-0.951368	No		NA	NA
TACC3	-0.950935	Yes	No	NA	6.15
PTBP1	-0.950736	Yes	No	NA	6.15
SLC20A1	-0.949936	No		NA	NA
C16orf93	-0.949932	No		NA	NA
ZNF773	-0.949576	No		NA	NA
BMI1	-0.947933	No		NA	NA
KLHL12	-0.946719	Yes	No	0.48	NA
KDM2A	-0.946638	Yes	Yes	2.4	NA
RPS6KB1	-0.94634	No		NA	NA
CCDC106	-0.945685	Yes	No	NA	6.15
LYST	-0.945239	No		NA	NA
ZNF628	-0.945234	Yes	No	NA	3.08
BCLAF1	-0.944857	No		NA	NA
SLC39A8	-0.943303	No		NA	NA
KCNJ18	-0.943221	No		NA	NA
MRPL19	-0.943195	No		NA	NA
H3F3B	-0.942104	No		NA	NA
SMCHD1	-0.942024	No		NA	NA
ADRM1	-0.941728	No		NA	NA
GCN1L1	-0.940643	No		NA	NA
SYPL1	-0.940552	No		NA	NA
CFHR4	-0.939871	No		NA	NA
JPH3	-0.93922	No		NA	NA
MRPS7	-0.938732	No		NA	NA
TRIT1	-0.937782	No		NA	NA
TSTD1	-0.937691	No		NA	NA
FXYD7	-0.936826	No		NA	NA
NBPF8	-0.936748	No		NA	NA
SCAF1	-0.935972	No		NA	NA
NACC1	-0.935212	No		NA	NA
OVOL3	-0.934826	No		NA	NA
C19orf52	-0.934726	No		NA	NA
GTPBP2	-0.93366	No		NA	NA
RAET1G	-0.933276	No		NA	NA
SLC27A5	-0.932883	No		NA	NA
COASY	-0.932598	No		NA	NA
MIR4638	-0.9318	No		NA	NA
OR10K1	-0.931459	No		NA	NA
MFN1	-0.93144	No		NA	NA
TSHZ3	-0.931313	No		NA	NA
NSUN4	-0.931216	No		NA	NA
COPS8	-0.930972	No		NA	NA
LENG1	-0.930444	No		NA	NA
MISP	-0.930242	No		NA	NA
MIR135B	-0.928679	No		0.96	NA
IFITM1	-0.927488	No		NA	NA
EZH2	-0.927394	No		NA	NA
NRN1	-0.926378	No		NA	NA
MIR26B	-0.926116	No		NA	NA
ARRDC3	-0.925046	No		NA	NA
MIR632	-0.924374	No		NA	NA
UPF3B	-0.924199	No		NA	NA
PRKRIR	-0.923626	No		NA	NA
MIR4277	-0.923418	No		NA	NA
GLRX3	-0.921487	No		NA	NA
CCDC102A	-0.921394	No		NA	NA
RNPC3	-0.920879	No		NA	NA
MRPL3	-0.919908	No		NA	NA
MIR1249	-0.919836	No		NA	NA
MIR4754	-0.919676	No		NA	NA
MIR6753	-0.918023	No		2.4	NA
LAMC1	-0.917963	No		NA	NA
VHL	-0.916905	No		NA	NA
HCFC1R1	-0.914209	Yes	No	NA	7.69
ESPN	-0.914165	No		NA	NA
TKT	-0.913865	No		NA	NA
KISS1	-0.912951	Yes	No	0.96	NA
MATN1	-0.911597	No		NA	NA
MAF	-0.911334	No		NA	NA
RAB27B	-0.911311	No		NA	NA
PTMA	-0.910444	Yes	No	NA	3.08
MIR6856	-0.907888	No		NA	NA
SCLT1	-0.90692	No		NA	NA
CFAP45	-0.906734	No		NA	NA
SYT14	-0.906699	No		NA	NA
HSF1	-0.906289	Yes	No	NA	9.23
EDF1	-0.906245	No		NA	NA
MT1E	-0.905905	No		NA	NA
SLC35D2	-0.905302	No		NA	NA
RBFA	-0.904715	No		NA	NA
DNAJC13	-0.902995	No		NA	NA
PTDSS2	-0.902783	Yes	No	NA	4.62
DDOST	-0.90257	No		NA	NA
MRPL21	-0.902391	No		NA	NA
OR4F15	-0.902163	No		NA	NA
ZNF48	-0.90209	No		NA	NA
CTCFL	-0.901928	No		NA	NA
GABPA	-0.901687	No		NA	NA
RMDN3	-0.901027	No		NA	NA
TBC1D17	-0.900691	Yes	No	NA	3.08
MAD1L1	-0.900469	Yes	No	NA	3.08
NDEL1	-0.898277	No		NA	NA
MIR204	-0.897091	No		NA	NA
AP2S1	-0.896601	No		NA	NA
ARSA	-0.895512	No		NA	NA
HIST1H1B	-0.895363	No		NA	NA
MIR1224	-0.895249	No		NA	NA
LGI3	-0.89393	No		NA	NA
USP8	-0.89386	No		NA	NA
ENDOG	-0.892556	No		NA	NA
PLEKHN1	-0.892355	Yes	No	NA	6.15
MRPL35	-0.892145	No		NA	NA
TFB1M	-0.891906	No		NA	NA
C16orf87	-0.891706	No		NA	NA
DHX32	-0.891597	No		NA	NA
SCGB1C1	-0.890943	No		NA	NA
FAIM3	-0.890655	No		NA	NA
DNAJC2	-0.890116	No		NA	NA
RARS2	-0.889164	No		NA	NA
PPCDC	-0.888722	No		NA	NA
MIR4477A	-0.888683	No		NA	NA
MIR4477B	-0.888683	No		NA	NA
LARS2	-0.888553	No		NA	NA
RP9	-0.888389	No		NA	NA
ALDH16A1	-0.887909	No		NA	NA
HNRNPU	-0.886697	No		NA	NA
MIR8089	-0.886667	No		NA	NA
OVCH2	-0.885734	No		NA	NA
PARP10	-0.885653	Yes	No	NA	10.77
ZCCHC8	-0.885064	No		NA	NA
SLC22A3	-0.884448	No		NA	NA
PPIL2	-0.884274	No		NA	NA
ZNF367	-0.883999	No		NA	NA
FAM101B	-0.88345	No		NA	NA
RPL19	-0.882974	No		NA	NA
MIR150	-0.882929	No		NA	NA
KLHL17	-0.881825	Yes	No	NA	7.69
MIR4750	-0.880632	No		NA	NA
PRAC1	-0.88009	No		NA	NA
ARCN1	-0.878685	No		NA	NA
TGIF2-C20orf24	-0.878682	No		NA	NA
MAP1LC3C	-0.878621	No		NA	NA
TNFRSF10C	-0.877774	No		NA	NA
CHP1	-0.877681	No		NA	NA
PCID2	-0.877109	No		NA	NA
PTCD1	-0.877058	Yes	Yes	NA	6.15
TUSC5	-0.876477	No		NA	NA
RXRG	-0.875656	No		NA	NA
CCSAP	-0.875493	No		NA	NA
SLC39A10	-0.874696	No		NA	NA
MVD	-0.874463	No		NA	NA
C20orf24	-0.873862	No		NA	NA
TAOK3	-0.872408	No		NA	NA
PHF23	-0.871036	No		NA	NA
SDHD	-0.870895	No		NA	NA
KRTAP4-6	-0.870404	No		NA	NA
PHF13	-0.869419	No		NA	NA
ZNF416	-0.869412	No		NA	NA
OR2T5	-0.869148	No		NA	NA
LCE1C	-0.868988	No		NA	NA
KIF1C	-0.8687	No		NA	NA
PGBD2	-0.868074	No		NA	NA
MIR1182	-0.868052	No		NA	NA
KLK5	-0.867129	No		NA	NA
MPZ	-0.866834	No		NA	NA
RBM33	-0.866068	No		NA	NA
SNW1	-0.865913	No		NA	NA
TPRA1	-0.865336	Yes	Yes	3.85	6.15
CYCS	-0.86531	No		NA	NA
DPM3	-0.86503	No		NA	NA
LRCOL1	-0.863648	No		NA	NA
CLNK	-0.862143	No		NA	NA
DNAJA2	-0.862134	No		NA	NA
KRTAP4-8	-0.861077	No		NA	NA
HADHA	-0.860058	No		NA	NA
USP17L2	-0.859683	No		NA	NA
EEFSEC	-0.859279	Yes	Yes	5.29	1.54
FAM92B	-0.859226	No		NA	NA
NRD1	-0.858782	No		NA	NA
NANOGNB	-0.858006	No		NA	NA
CLECL1	-0.857511	No		NA	NA
COX4I1	-0.857426	No		NA	NA
ELL	-0.855796	No		NA	NA
PRSS38	-0.855487	No		NA	NA
TRIM33	-0.854692	No		NA	NA
KLHL29	-0.854354	No		NA	NA
FAF1	-0.853622	No		NA	NA
GRAMD3	-0.853539	No		NA	NA
KRTAP10-11	-0.853375	No		NA	NA
VAPB	-0.853242	No		NA	NA
RPUSD3	-0.8532	No		NA	NA
FGF22	-0.852304	Yes	No	NA	12.31
RHOC	-0.851714	No		NA	NA
HMGA1	-0.851194	No		NA	NA
DNAAF3	-0.851136	No		NA	NA
PSMD12	-0.850911	No		NA	NA
MIR647	-0.850716	No		NA	NA
ATP4A	-0.85006	No		NA	NA
CXCL16	-0.849753	No		NA	NA
TCEB3C	-0.849669	No		NA	NA
PGLYRP3	-0.849527	No		NA	NA
THEM6	-0.849102	Yes	Yes	NA	4.62
RNF41	-0.849092	No		NA	NA
KRT74	-0.848179	No		NA	NA
DENND4B	-0.847481	No		NA	NA
RPE	-0.846916	No		NA	NA
PPP2CA	-0.84668	No		NA	NA
OTP	-0.845536	No		NA	NA
DNM3	-0.845216	No		NA	NA
AGFG2	-0.845207	No		NA	NA
USF2	-0.844452	No		NA	NA
ACACA	-0.84342	No		NA	NA
AURKC	-0.843269	No		NA	NA
PBRM1	-0.840901	No		NA	NA
ARID1A	-0.83968	No		NA	NA
FBXW4	-0.838855	No		NA	NA
PSMC3	-0.838371	No		NA	NA
RAB11FIP3	-0.837098	No		NA	NA
ATN1	-0.836811	No		NA	NA
GJC3	-0.836392	No		NA	NA
C15orf40	-0.836197	No		NA	NA
LMO4	-0.836037	No		NA	NA
NARFL	-0.835945	No		NA	NA
ICT1	-0.8357	No		NA	NA
ATP5A1	-0.834885	No		NA	NA
FIP1L1	-0.834605	No		NA	NA
EIF3M	-0.834137	No		NA	NA
SLC17A4	-0.833606	No		NA	NA
SLC25A26	-0.833219	No		NA	NA
CCDC178	-0.832671	No		NA	NA
SMIM12	-0.831899	No		NA	NA
SCAMP4	-0.831543	No		NA	NA
HAMP	-0.831397	No		NA	NA
UQCRFS1	-0.831367	No		NA	NA
ANGPT4	-0.831303	No		NA	NA
ATOX1	-0.831243	No		NA	NA
DARS2	-0.831071	No		NA	NA
SCARF1	-0.830586	No		NA	NA
KIF22	-0.830538	No		NA	NA
HOOK1	-0.830484	No		NA	NA
MIR6827	-0.829933	No		NA	NA
MIR518B	-0.829676	No		NA	NA
NFIC	-0.829645	No		NA	NA
TPRG1L	-0.829247	No		NA	NA
PSCA	-0.829223	No		NA	NA
TNNT2	-0.829144	Yes	No	0.48	NA
SERPINA5	-0.828695	No		NA	NA
INS	-0.828302	Yes	No	NA	13.85
PSMD14	-0.827408	No		NA	NA
ALAS1	-0.827016	No		NA	NA
MIR4298	-0.82602	No		NA	NA
MIR765	-0.825931	No		NA	NA
MAP4K5	-0.825018	No		NA	NA
FAM193B	-0.824973	No		NA	NA
ADORA3	-0.824817	No		NA	NA
MED24	-0.824631	No		NA	NA
TGM3	-0.823346	No		NA	NA
STEAP2	-0.823064	No		NA	NA
FAM83F	-0.82258	No		NA	NA
SOGA1	-0.822527	No		NA	NA
NMT1	-0.822522	No		NA	NA
RAE1	-0.822418	No		NA	NA
SDHC	-0.821358	No		NA	NA
NOTCH2	-0.82121	No		NA	NA
SELE	-0.82094	No		NA	NA
PHYHIPL	-0.820627	No		NA	NA
NKTR	-0.820441	Yes	No	NA	0
MIR3683	-0.820399	No		NA	NA
CYB5D2	-0.819599	No		NA	NA
DNAJC11	-0.819567	No		NA	NA
HSP90AB1	-0.818826	No		NA	NA
MRPL32	-0.818546	No		NA	NA
HES7	-0.817638	No		NA	NA
SIPA1L3	-0.817365	No		NA	NA
PACS2	-0.817016	Yes	No	NA	4.62
CLEC4D	-0.816961	No		NA	NA
UBB	-0.815512	No		NA	NA
C17orf107	-0.815033	No		NA	NA
DHRS3	-0.815019	No		NA	NA
RAD9A	-0.814754	Yes	Yes	2.4	NA
NIT1	-0.814585	No		NA	NA
ZZEF1	-0.813485	No		NA	NA
URGCP-MRPS24	-0.813449	No		NA	NA
SPSB3	-0.813024	Yes	Yes	NA	10.77
LRPAP1	-0.812953	Yes	No	NA	6.15
TOP2A	-0.812237	No		NA	NA
LMOD1	-0.81188	Yes	No	0.48	NA
ALKBH1	-0.811811	No		NA	NA
GTPBP8	-0.811601	No		NA	NA
MIR6768	-0.811533	No		NA	NA
ZNF148	-0.811045	No		NA	NA
STXBP3	-0.810592	No		NA	NA
TNN	-0.810262	No		NA	NA
POGLUT1	-0.809878	No		NA	NA
MIR140	-0.808773	No		NA	NA
NUDT8	-0.808524	Yes	No	2.4	12.31
BMPR1B	-0.808141	No		NA	NA
TPSG1	-0.808136	Yes	No	NA	10.77
ETV1	-0.807987	No		NA	NA
PIAS4	-0.807201	No		NA	NA
ASCL2	-0.806528	No		NA	NA
C1orf106	-0.806302	Yes	No	0.48	NA
METTL12	-0.806169	No		NA	NA
ZMIZ1	-0.806124	No		NA	NA
NMRAL1	-0.805721	No		NA	NA
S100A9	-0.805479	No		NA	NA
MAG	-0.805104	No		NA	NA
RLTPR	-0.805033	No		NA	NA
CITED2	-0.804935	No		NA	NA
VPS36	-0.804598	No		NA	NA
OR4C3	-0.803876	No		NA	NA
ZNF578	-0.803841	No		NA	NA
C1orf226	-0.803244	No		NA	NA
PRAMEF12	-0.802713	No		NA	NA
DIP2C	-0.802706	No		NA	NA
IZUMO4	-0.802487	No		NA	NA
DNASE1	-0.801017	Yes	Yes	NA	6.15
PEX5L	-0.800651	No		NA	NA
ATG9A	-0.800427	No		NA	NA
ASH1L	-0.800146	No		NA	NA
RNPEP	-0.799523	Yes	Yes	0.48	NA
TFRC	-0.799417	No		NA	NA
EFNA1	-0.799202	No		NA	NA
MIR3147	-0.799177	No		NA	NA
KDSR	-0.799127	No		NA	NA
NCAPH	-0.798722	No		NA	NA
S100A13	-0.798604	No		NA	NA
DYRK1A	-0.798408	No		NA	NA
UQCC3	-0.79774	No		NA	NA
TAS2R38	-0.797479	No		NA	NA
CD74	-0.797353	No		NA	NA
TPSAB1	-0.797311	No		NA	NA
MGAT2	-0.796591	No		NA	NA
CC2D1A	-0.795414	Yes	No	NA	1.54
LCE1A	-0.795285	No		NA	NA
SLC35F3	-0.795053	No		NA	NA
MRPL4	-0.79447	No		NA	NA
SET	-0.793103	No		NA	NA
ZCCHC9	-0.79264	No		NA	NA
RAET1L	-0.792376	No		NA	NA
PDYN	-0.791831	No		NA	NA
MAPKAP1	-0.790718	No		NA	NA
OR10G9	-0.790708	No		NA	NA
MIR526A2	-0.789747	No		NA	NA
NOC4L	-0.78968	Yes	No	NA	7.69
MVB12B	-0.789663	No		NA	NA
RAB40C	-0.788501	No		NA	NA
C6orf195	-0.787487	No		NA	NA
C7orf25	-0.787456	No		NA	NA
MIR7107	-0.786969	No		NA	NA
FTSJ2	-0.786858	No		NA	NA
SSR1	-0.786295	No		NA	NA
RCOR3	-0.786152	No		NA	NA
PPM1A	-0.7859	No		NA	NA
SSUH2	-0.785871	No		NA	NA
MIR6737	-0.785482	No		NA	NA
C1orf101	-0.785459	No		NA	NA
TMEM9B	-0.785315	No		NA	NA
PDCD5	-0.785063	No		NA	NA
MRPS12	-0.78476	No		NA	NA
KLHDC7B	-0.784563	Yes	No	NA	4.62
AJAP1	-0.784521	No		NA	NA
SERF2	-0.784126	No		NA	NA
C2CD4C	-0.783991	No		NA	NA
RPRD2	-0.783623	No		NA	NA
XRCC4	-0.78323	No		NA	NA
DHX36	-0.783103	No		NA	NA
TRMU	-0.782862	No		NA	NA
SELP	-0.782831	No		NA	NA
MIR3976	-0.782109	No		NA	NA
UCHL3	-0.782086	No		NA	NA
NOD1	-0.782073	No		NA	NA
CFAP99	-0.782061	No		NA	NA
LSP1	-0.781925	Yes	No	NA	6.15
MIR6797	-0.78176	No		NA	NA
HMOX2	-0.781336	No		NA	NA
KIAA1191	-0.781083	No		NA	NA
MIR6754	-0.78026	No		NA	NA
NUP160	-0.780134	No		NA	NA
PPM1H	-0.779987	No		NA	NA
STX1A	-0.778486	Yes	Yes	1.92	NA
MIR320A	-0.778361	No		NA	NA
ALG10B	-0.778216	No		NA	NA
TUBE1	-0.777302	No		NA	NA
FRG2B	-0.776661	No		NA	NA
MRPL50	-0.77652	No		NA	NA
MIR99B	-0.776351	No		NA	NA
GRIA1	-0.775784	No		NA	NA
CEP85	-0.775681	No		NA	NA
DOLK	-0.775468	No		NA	NA
FGF20	-0.774856	No		NA	NA
ACAP3	-0.77483	No		NA	NA
GHRHR	-0.774577	No		NA	NA
MIR3152	-0.774567	No		NA	NA
CHD8	-0.774494	No		NA	NA
PRR36	-0.774487	No		NA	NA
KRTAP4-11	-0.774163	No		NA	NA
CDK5	-0.773688	Yes	No	NA	4.62
PCBP2	-0.773663	No		NA	NA
BNIPL	-0.773556	No		NA	NA
FAM161B	-0.773401	No		NA	NA
XXYLT1	-0.772694	No		NA	NA
CEMP1	-0.772304	No		NA	NA
CCDC23	-0.772021	No		NA	NA
ZNF567	-0.771798	No		NA	NA
DNAJA3	-0.771587	No		NA	NA
MIR1246	-0.771314	No		NA	NA
TNNT3	-0.771303	No		NA	NA
TMEM192	-0.771283	No		NA	NA
POLR1E	-0.771137	No		NA	NA
TRIM16L	-0.770756	No		NA	NA
DRD2	-0.770745	No		NA	NA
GAK	-0.770416	Yes	No	NA	4.62
RPS27A	-0.768712	No		NA	NA
DDX20	-0.768594	No		NA	NA
HOXA11	-0.767365	No		NA	NA
BRINP2	-0.767305	No		NA	NA
FDXACB1	-0.767031	No		NA	NA
TMEM87B	-0.767021	No		NA	NA
NMU	-0.76686	No		NA	NA
PRKCD	-0.766525	No		NA	NA
ISG15	-0.766463	No		NA	NA
CWC15	-0.76567	No		NA	NA
ZNF384	-0.765581	No		NA	NA
CTXN1	-0.764615	No		NA	NA
RNF222	-0.764081	No		NA	NA
ATAD3C	-0.763573	No		NA	NA
DHRS11	-0.762594	No		NA	NA
AMN	-0.762435	Yes	No	NA	9.23
KCNT1	-0.762421	Yes	Yes	NA	7.69
TMUB1	-0.762119	Yes	No	NA	12.31
CLSTN2	-0.761348	No		NA	NA
SEPHS2	-0.761328	No		NA	NA
LCE1B	-0.760682	No		NA	NA
BLOC1S4	-0.759731	No		NA	NA
ZGLP1	-0.759211	No		NA	NA
DECR2	-0.758977	No		NA	NA
LRRC42	-0.758314	No		NA	NA
CASQ1	-0.757702	No		NA	NA
RASA4B	-0.757408	No		NA	NA
MIR7150	-0.757303	No		NA	NA
IFNK	-0.757171	No		NA	NA
MIR6798	-0.756645	No		NA	NA
RASSF3	-0.756542	No		NA	NA
ELOVL7	-0.756233	No		NA	NA
ADSS	-0.755515	No		NA	NA
HEXA	-0.75532	No		NA	NA
YWHAG	-0.755177	Yes	Yes	1.44	NA
GARS	-0.753893	No		NA	NA
KMT2A	-0.753752	No		NA	NA
TADA2B	-0.753729	No		NA	NA
WBSCR16	-0.753693	No		NA	NA
DNLZ	-0.753198	Yes	No	NA	7.69
MLST8	-0.75296	No		NA	NA
HYPK	-0.75296	No		NA	NA
PRRX1	-0.752364	No		NA	NA
TRIM77	-0.752292	No		NA	NA
GNL3L	-0.751959	No		NA	NA
RPL37	-0.751818	No		NA	NA
C14orf80	-0.750518	No		NA	NA
RIOK1	-0.750225	No		NA	NA
MIR138-1	-0.74992	No		NA	NA
ELF5	-0.749812	No		NA	NA
STIP1	-0.749783	No		NA	NA
MIR6778	-0.74972	No		NA	NA
KCNK18	-0.749614	No		NA	NA
IRF2BP2	-0.749385	No		NA	NA
KDM1B	-0.749365	No		NA	NA
NRBP1	-0.749177	No		NA	NA
LYNX1	-0.748904	Yes	No	NA	12.31
ARHGAP29	-0.748902	No		NA	NA
MIR6879	-0.74855	No		NA	NA
IGLON5	-0.748417	No		NA	NA
PSMD7	-0.748045	No		NA	NA
C1orf85	-0.747887	No		NA	NA
CES2	-0.747826	No		NA	NA
MIR6734	-0.747211	No		NA	NA
TFAM	-0.745891	No		NA	NA
EIF3L	-0.745648	No		NA	NA
PKNOX2	-0.745644	No		NA	NA
ARRDC1-AS1	-0.744981	No		NA	NA
TOE1	-0.744893	No		NA	NA
CRBN	-0.744873	No		NA	NA
OR8I2	-0.744668	No		NA	NA
MIR6846	-0.744155	No		NA	NA
AKT1S1	-0.74381	Yes	No	NA	4.62
DAPK3	-0.743714	No		NA	NA
LFNG	-0.74335	No		NA	NA
HCAR1	-0.742942	No		NA	NA
C11orf30	-0.742667	No		NA	NA
MIR6878	-0.741097	No		NA	NA
EIF3E	-0.740653	Yes	Yes	NA	4.62
MRPS2	-0.739977	No		NA	NA
MIR4493	-0.739915	No		NA	NA
SIRPB2	-0.739687	No		NA	NA
POLR2M	-0.739413	No		NA	NA
PDZD3	-0.739198	No		NA	NA
MIR5584	-0.739142	No		NA	NA
SLC6A16	-0.739067	No		NA	NA
KIAA0100	-0.739027	No		NA	NA
CENPF	-0.73885	No		NA	NA
PPAPDC2	-0.738497	No		NA	NA
PDE4DIP	-0.738222	No		NA	NA
ADAMTSL4	-0.73787	No		NA	NA
C1orf35	-0.737554	No		NA	NA
GOLGA3	-0.737329	No		NA	NA
VEGFB	-0.737099	No		NA	NA
SMARCE1	-0.736707	No		NA	NA
FAM179B	-0.736496	No		NA	NA
SIAH1	-0.736166	Yes	Yes	0.96	NA
POLE4	-0.73607	No		NA	NA
FKBP1B	-0.735634	No		NA	NA
IDUA	-0.735433	Yes	No	NA	10.77
PBOV1	-0.735219	No		NA	NA
C6orf1	-0.735011	No		NA	NA
MIR1909	-0.734729	No		NA	NA
TRMT112	-0.734152	No		NA	NA
SPINT2	-0.733773	No		NA	NA
ATP5J2-PTCD1	-0.733219	Yes	Yes	NA	4.62
CSNK1D	-0.731283	Yes	No	NA	3.08
RGS14	-0.730618	No		NA	NA
SPDYC	-0.730545	No		NA	NA
ZC3H12C	-0.730475	No		NA	NA
DDX60L	-0.730472	No		NA	NA
ADAMTSL1	-0.730468	No		NA	NA
NGRN	-0.730315	No		NA	NA
FBXO45	-0.730172	No		NA	NA
MIR3137	-0.729661	No		NA	NA
RYR2	-0.729652	No		NA	NA
ATPAF2	-0.729639	No		NA	NA
CSNK1A1	-0.729493	No		NA	NA
FAM71E1	-0.729171	No		NA	NA
TSFM	-0.72893	No		NA	NA
MRPL42	-0.727547	No		NA	NA
PGAM2	-0.727103	No		NA	NA
C12orf57	-0.727005	No		NA	NA
ADAM21	-0.726989	No		NA	NA
THAP4	-0.726743	No		NA	NA
MUC2	-0.726693	No		NA	NA
MIR5091	-0.726568	No		NA	NA
MIR4656	-0.726498	No		NA	NA
OR2M5	-0.726392	No		NA	NA
PPP4R2	-0.726102	No		NA	NA
BRINP3	-0.726062	No		NA	NA
KCNQ1	-0.7257	Yes	No	NA	1.54
EXOSC4	-0.724561	Yes	No	NA	10.77
PIK3CB	-0.724524	No		NA	NA
TMEM133	-0.724088	No		NA	NA
GTSF1L	-0.723758	No		NA	NA
OXA1L	-0.723076	No		NA	NA
MIR4700	-0.722856	No		NA	NA
DENR	-0.722349	No		NA	NA
CA5A	-0.722215	No		NA	NA
TDRP	-0.722181	No		NA	NA
C5orf52	-0.722065	No		NA	NA
KRTAP4-3	-0.721902	No		NA	NA
ZNF595	-0.721106	No		NA	NA
COX11	-0.72102	No		NA	NA
FUT3	-0.720875	No		NA	NA
SIN3A	-0.720829	No		NA	NA
OBFC1	-0.720394	No		NA	NA
MTFMT	-0.719957	No		NA	NA
SUGP1	-0.719889	No		NA	NA
PRSS57	-0.719428	No		NA	NA
MIR1257	-0.718938	Yes	No	NA	6.15
KIAA1324	-0.718846	No		NA	NA
SLC25A3	-0.718765	Yes	Yes	0.96	NA
PPP1R35	-0.718298	No		NA	NA
SFXN2	-0.717977	No		NA	NA
DDX55	-0.717872	No		NA	NA
MRFAP1	-0.717838	No		NA	NA
RPL8	-0.717753	Yes	Yes	NA	6.15
PSAP	-0.71771	No		NA	NA
HHEX	-0.717688	No		NA	NA
AGPAT6	-0.717096	No		NA	NA
SECISBP2	-0.717048	No		NA	NA
REPIN1	-0.717	No		NA	NA
PRKCZ	-0.716959	Yes	No	NA	3.08
NCOA2	-0.716909	Yes	Yes	5.29	1.54
PSMG4	-0.716698	No		NA	NA
EXOC3-AS1	-0.716656	No		NA	NA
RAB8A	-0.716353	No		NA	NA
SAPCD2	-0.716251	No		NA	NA
CHRNB3	-0.716215	No		NA	NA
MIR320E	-0.716185	No		NA	NA
MRPL54	-0.716107	No		NA	NA
CSF2RB	-0.715945	No		NA	NA
ACTN4	-0.715235	No		NA	NA
ZNF720	-0.715193	No		NA	NA
MIR6776	-0.715008	No		NA	NA
PIGG	-0.714678	No		NA	NA
FGFR3	-0.714465	No		NA	NA
OR4F5	-0.714028	No		NA	NA
RHOU	-0.713316	No		NA	NA
PAQR4	-0.71308	Yes	No	NA	12.31
UAP1	-0.712506	No		NA	NA
RND2	-0.711827	No		NA	NA
USP42	-0.711728	No		NA	NA
RHNO1	-0.711725	No		NA	NA
FH	-0.711664	No		NA	NA
ZBED6CL	-0.711359	No		NA	NA
HAUS4	-0.709885	No		NA	NA
SMIM18	-0.709399	No		NA	NA
NR2C2	-0.709163	No		NA	NA
MIR6510	-0.709027	No		NA	NA
SLC35E2B	-0.708924	No		NA	NA
S100A14	-0.708816	No		NA	NA
MIR4734	-0.708647	No		NA	NA
ABL1	-0.708617	Yes	No	NA	0
VSIG8	-0.708302	No		NA	NA
MIR555	-0.708149	No		NA	NA
KIAA1467	-0.707584	No		NA	NA
ISL1	-0.706892	No		NA	NA
KRTAP5-7	-0.706851	No		NA	NA
NDUFS2	-0.706544	No		NA	NA
MTMR9	-0.706434	No		NA	NA
GLRX2	-0.70603	No		NA	NA
MIR602	-0.705921	No		NA	NA
PRR5	-0.705918	Yes	No	NA	3.08
MIR2392	-0.705836	No		NA	NA
TMEM259	-0.705815	No		NA	NA
RGS19	-0.705771	Yes	No	NA	9.23
C18orf65	-0.705262	No		NA	NA
C8orf74	-0.70478	No		NA	NA
OR4C12	-0.704281	No		NA	NA
PRDX6	-0.704082	No		NA	NA
MRPS16	-0.704074	No		NA	NA
TRUB1	-0.703603	No		NA	NA
LPCAT3	-0.703367	No		NA	NA
PIAS3	-0.703203	No		NA	NA
TTYH1	-0.703044	No		NA	NA
PTPN6	-0.702486	No		NA	NA
LCN8	-0.701993	No		NA	NA
ADRA2A	-0.701889	No		NA	NA
MANF	-0.701554	No		NA	NA
N6AMT1	-0.700627	No		NA	NA
GAS1	-0.700427	No		NA	NA
CCDC124	-0.699857	No		NA	NA
PRG4	-0.699771	No		NA	NA
KRTAP9-4	-0.69953	No		NA	NA
ACER2	-0.699429	No		NA	NA
CASP2	-0.699355	No		NA	NA
FGD6	-0.699259	No		NA	NA
DTX1	-0.69896	No		NA	NA
RHOF	-0.698942	No		NA	NA
MIDN	-0.698888	No		NA	NA
KDM1A	-0.698838	No		NA	NA
ICE2	-0.698669	No		NA	NA
ABCF3	-0.698553	No		NA	NA
MIR8072	-0.69831	No		NA	NA
S100A6	-0.697599	No		NA	NA
PPAN	-0.697242	Yes	No	NA	3.08
PPAN-P2RY11	-0.697242	Yes	No	NA	4.62
RLF	-0.696475	No		NA	NA
MIR5589	-0.696365	No		NA	NA
NARS2	-0.696232	No		NA	NA
ARPC1B	-0.695921	Yes	No	NA	4.62
ADAMTS16	-0.695866	No		NA	NA
C9orf62	-0.695796	No		NA	NA
LAMP5	-0.695572	No		NA	NA
OR2T27	-0.695549	No		NA	NA
SKI	-0.695526	Yes	No	NA	4.62
PRKDC	-0.695392	No		NA	NA
IL20RA	-0.695319	No		NA	NA
SRSF7	-0.694988	No		NA	NA
ZNF57	-0.694694	No		NA	NA
BACE1	-0.694576	No		NA	NA
RAD23A	-0.693785	No		NA	NA
SERTAD3	-0.693785	No		NA	NA
MIR3157	-0.693558	No		NA	NA
WDR20	-0.693401	No		NA	NA
MRRF	-0.69312	No		NA	NA
RPL32	-0.693095	No		NA	NA
NPC1	-0.692957	No		NA	NA
CSNK1G2	-0.692654	No		NA	NA
NIPBL	-0.692435	No		NA	NA
ZFP2	-0.692426	No		NA	NA
TSPAN13	-0.692327	No		NA	NA
SMCP	-0.692012	No		NA	NA
ING3	-0.691868	No		NA	NA
PAXIP1	-0.691597	No		NA	NA
EIF4E1B	-0.691036	No		NA	NA
MIR6810	-0.690848	No		NA	NA
MAEA	-0.690594	No		NA	NA
CPSF7	-0.690341	No		NA	NA
MRPL53	-0.690017	No		NA	NA
MRPS24	-0.689934	No		NA	NA
C9orf117	-0.689932	No		NA	NA
RPL38	-0.689829	No		NA	NA
MIR4661	-0.689559	No		NA	NA
IGFALS	-0.689533	No		NA	NA
C1QBP	-0.689325	No		NA	NA
NPRL2	-0.688808	No		NA	NA
MIR5087	-0.688606	No		NA	NA
OR5I1	-0.688507	No		NA	NA
KRTAP3-3	-0.688448	No		NA	NA
SLAMF9	-0.688074	No		NA	NA
KIAA0907	-0.687667	No		NA	NA
PLEKHA1	-0.687332	No		NA	NA
ASB10	-0.687014	No		NA	NA
MIR4516	-0.686992	No		NA	NA
C1orf233	-0.686867	No		NA	NA
PIDD1	-0.686694	No		NA	NA
MIR6829	-0.686574	No		NA	NA
BCL2L12	-0.686485	No		NA	NA
TRAPPC9	-0.685912	Yes	No	NA	4.62
DSCAM	-0.685483	No		NA	NA
OR2A2	-0.685223	No		NA	NA
TRIM46	-0.684688	No		NA	NA
KIAA1143	-0.684257	No		NA	NA
CLDN23	-0.684046	No		NA	NA
PLOD1	-0.683555	No		NA	NA
EDARADD	-0.682925	No		NA	NA
ACTL10	-0.682853	Yes	No	NA	4.62
TMEM239	-0.68267	No		NA	NA
CLDN9	-0.682403	Yes	Yes	NA	13.85
OC90	-0.682256	No		NA	NA
TRAK2	-0.6822	No		NA	NA
ZNF787	-0.682003	Yes	No	NA	3.08
TMEM123	-0.681548	No		NA	NA
GIMAP7	-0.681246	No		NA	NA
DENND2C	-0.681182	No		NA	NA
CR1L	-0.680659	No		NA	NA
HAPLN2	-0.680421	No		NA	NA
USH1C	-0.680309	No		NA	NA
DCDC2B	-0.680175	No		NA	NA
MUC4	-0.679851	No		NA	NA
FRK	-0.679469	No		NA	NA
MIR24-1	-0.679088	No		NA	NA
MIR3074	-0.679088	No		NA	NA
DIS3L	-0.678849	No		NA	NA
UPF1	-0.678761	No		NA	NA
PNPLA6	-0.678476	No		NA	NA
HSF4	-0.678215	No		NA	NA
KIAA0895L	-0.677511	No		NA	NA
PTPLA	-0.677037	No		NA	NA
SIGIRR	-0.676981	Yes	No	NA	7.69
MRE11A	-0.676828	No		NA	NA
MUM1	-0.676793	No		NA	NA
MATR3	-0.676755	No		NA	NA
GC	-0.676443	No		NA	NA
SCN2B	-0.676322	No		NA	NA
SDCCAG3	-0.676252	No		NA	NA
MFSD12	-0.676012	Yes	No	NA	3.08
MEX3A	-0.675996	No		NA	NA
FBXO47	-0.674998	No		NA	NA
MIR4279	-0.674987	No		NA	NA
LY6E	-0.674871	Yes	No	NA	10.77
SERGEF	-0.674695	No		NA	NA
TMX4	-0.674593	No		NA	NA
BOD1	-0.674461	No		NA	NA
MIR1278	-0.674279	No		NA	NA
CYB5R1	-0.674039	Yes	No	0.96	NA
RPS3	-0.673729	No		NA	NA
HIST1H2BD	-0.673535	No		NA	NA
VPS29	-0.67339	No		NA	NA
CENPE	-0.672755	No		NA	NA
TARSL2	-0.672534	No		NA	NA
MROH9	-0.672311	No		NA	NA
ZNF528	-0.671918	No		NA	NA
GNA11	-0.671563	No		NA	NA
KLK2	-0.671533	No		NA	NA
SLC2A1	-0.671402	No		NA	NA
ZBTB37	-0.671299	No		NA	NA
WIZ	-0.671187	No		NA	NA
C1orf189	-0.670767	No		NA	NA
SH3D19	-0.670723	No		NA	NA
LYRM9	-0.670604	No		NA	NA
MIR6783	-0.670336	No		NA	NA
IFNL2	-0.670298	No		NA	NA
ZMYND8	-0.670295	No		NA	NA
MED12	-0.66988	No		NA	NA
BANF1	-0.668992	No		NA	NA
MTX2	-0.668592	No		NA	NA
DSCC1	-0.668336	No		NA	NA
PIGW	-0.668316	No		NA	NA
SHFM1	-0.667998	No		NA	NA
NRARP	-0.667259	No		NA	NA
IST1	-0.667223	No		NA	NA
MINOS1	-0.666286	No		NA	NA
RAB40B	-0.666091	No		NA	NA
DCBLD2	-0.666071	No		NA	NA
OTUD5	-0.665564	No		NA	NA
ANKRD24	-0.6653	No		NA	NA
SEL1L3	-0.66518	No		NA	NA
MIRLET7A2	-0.664867	No		NA	NA
FOXP1	-0.664638	No		NA	NA
MLLT1	-0.664035	Yes	No	NA	1.54
C6orf201	-0.663892	No		NA	NA
ZSCAN20	-0.663808	No		NA	NA
RAB24	-0.66371	No		NA	NA
C20orf78	-0.663194	No		NA	NA
MMP25	-0.663101	No		NA	NA
MTERF4	-0.662874	No		NA	NA
MRGPRG	-0.662823	No		NA	NA
EMD	-0.66282	No		NA	NA
EEF1D	-0.662646	Yes	Yes	NA	12.31
RBCK1	-0.662581	No		NA	NA
ENTHD2	-0.662496	No		NA	NA
HPS5	-0.66238	No		NA	NA
BOD1L1	-0.662171	No		NA	NA
CDCA3	-0.661782	No		NA	NA
KLK14	-0.660798	No		NA	NA
PUSL1	-0.660504	No		NA	NA
IMPG2	-0.659859	No		NA	NA
PRDX5	-0.659628	No		NA	NA
OPRM1	-0.659211	No		NA	NA
MIR6127	-0.658398	No		NA	NA
KANK2	-0.658306	No		NA	NA
TMEM238	-0.658297	No		NA	NA
CORO7	-0.658177	Yes	No	NA	7.69
SIDT2	-0.657576	No		NA	NA
CDC27	-0.657549	No		NA	NA
PDZD9	-0.656815	No		NA	NA
EPC1	-0.655392	No		NA	NA
DOPEY2	-0.655369	No		NA	NA
ADAP2	-0.655135	No		NA	NA
MIR6861	-0.654668	No		NA	NA
NDUFA7	-0.653855	No		NA	NA
GPR161	-0.653305	No		NA	NA
METTL11B	-0.65312	No		NA	NA
PABPC4	-0.652944	No		NA	NA
HEPHL1	-0.651993	No		NA	NA
CCNY	-0.651787	No		NA	NA
MLX	-0.651625	No		NA	NA
PRRG4	-0.651395	No		NA	NA
MRPL33	-0.651275	No		NA	NA
CRP	-0.651055	No		NA	NA
RAB6A	-0.650883	No		NA	NA
MTL5	-0.65083	No		NA	NA
C3orf67	-0.65081	No		NA	NA
EXOG	-0.650586	No		NA	NA
MRPL28	-0.650464	Yes	No	NA	9.23
SLC25A22	-0.650334	Yes	No	NA	9.23
EIF3A	-0.65018	No		NA	NA
FAM117A	-0.649968	No		NA	NA
TECTA	-0.649955	No		NA	NA
NRF1	-0.64975	No		NA	NA
COIL	-0.649689	No		NA	NA
C12orf56	-0.649398	No		NA	NA
TIMM10B	-0.649003	No		NA	NA
ASCC3	-0.648817	No		NA	NA
MPP6	-0.647736	No		NA	NA
ART1	-0.647451	No		NA	NA
PPIL1	-0.64713	No		NA	NA
RPS15A	-0.646898	No		NA	NA
EIF3H	-0.646175	Yes	Yes	4.81	NA
HGFAC	-0.646	Yes	No	NA	12.31
ZBTB7C	-0.645438	No		NA	NA
ISM2	-0.645351	No		NA	NA
MIR298	-0.645299	No		NA	NA
GIMAP4	-0.645222	No		NA	NA
SRCIN1	-0.645059	No		NA	NA
PTGER3	-0.6449	No		NA	NA
MIR4670	-0.644692	No		NA	NA
SVIP	-0.644511	No		NA	NA
OR52I1	-0.644478	No		NA	NA
PUS1	-0.644048	No		NA	NA
VPS9D1	-0.643683	No		NA	NA
WHSC1L1	-0.643494	No		NA	NA
STRAP	-0.643338	No		NA	NA
MIR8054	-0.643257	No		NA	NA
ZRSR2	-0.643157	No		NA	NA
ZNF446	-0.642566	No		NA	NA
KLF14	-0.642521	No		NA	NA
LEMD1	-0.64225	Yes	No	0.96	NA
HAUS8	-0.642037	No		NA	NA
C1orf95	-0.642017	No		NA	NA
NIFK	-0.641571	No		NA	NA
FBXO21	-0.641288	No		NA	NA
CXCL2	-0.6411	No		NA	NA
MIR557	-0.639789	No		NA	NA
LAX1	-0.639675	Yes	No	1.44	NA
TNFRSF10D	-0.639564	No		NA	NA
COQ9	-0.639126	No		NA	NA
BHLHA15	-0.639037	No		NA	NA
ATP5H	-0.638833	No		NA	NA
SUPT4H1	-0.63878	No		NA	NA
MPND	-0.638579	Yes	No	NA	3.08
APH1A	-0.638494	No		NA	NA
TDRD10	-0.638124	No		NA	NA
HBQ1	-0.637281	No		NA	NA
SAP25	-0.637266	No		NA	NA
AQP7	-0.63716	No		NA	NA
CPA5	-0.636967	No		NA	NA
AAMP	-0.63688	No		NA	NA
SYNE4	-0.636794	No		NA	NA
PPFIA4	-0.636763	Yes	No	0.96	NA
MIR3622A	-0.636697	No		NA	NA
C9orf153	-0.636603	No		NA	NA
ZMIZ2	-0.63641	No		NA	NA
KIAA1429	-0.63638	Yes	Yes	NA	3.08
KLK4	-0.636354	No		NA	NA
GLUL	-0.636342	No		NA	NA
C6orf203	-0.636274	No		NA	NA
USP24	-0.636266	No		NA	NA
GALNT11	-0.636237	No		NA	NA
RPL35	-0.636169	No		NA	NA
MIR6073	-0.636052	No		NA	NA
MIR4322	-0.635477	No		NA	NA
RELN	-0.635158	No		NA	NA
HIF1A	-0.635142	No		NA	NA
RBM4B	-0.634884	Yes	No	0.96	NA
HSPBP1	-0.63478	No		NA	NA
LRTM2	-0.634319	No		NA	NA
BLCAP	-0.633571	No		NA	NA
STOML2	-0.633484	No		NA	NA
LPL	-0.633257	No		NA	NA
SLC26A4	-0.633038	No		NA	NA
COX5A	-0.632961	No		NA	NA
CES4A	-0.632635	No		NA	NA
HTRA3	-0.632203	No		NA	NA
RPS25	-0.632136	No		NA	NA
CSRP1	-0.632094	Yes	No	0.48	NA
PRKAB1	-0.632023	No		NA	NA
AQP10	-0.631894	No		NA	NA
VPS41	-0.631873	No		NA	NA
GTF2H5	-0.63158	No		NA	NA
FAM13B	-0.631011	No		NA	NA
RDH12	-0.631001	No		NA	NA
GLTP	-0.630988	No		NA	NA
AFG3L2	-0.630766	No		NA	NA
RAB34	-0.630408	No		NA	NA
PIGY	-0.630401	No		NA	NA
CCS	-0.630299	Yes	Yes	0.96	NA
MYNN	-0.630089	No		NA	NA
LGALS14	-0.630075	No		NA	NA
KIF11	-0.630063	No		NA	NA
CDYL2	-0.629853	No		NA	NA
UCK2	-0.629419	No		NA	NA
RBM14-RBM4	-0.629206	Yes	No	0.96	NA
ANKRD27	-0.629078	No		NA	NA
FMO5	-0.629031	No		NA	NA
ANP32A	-0.628873	No		NA	NA
CIAO1	-0.628867	No		NA	NA
PHACTR2	-0.628811	No		NA	NA
MIR143	-0.62859	No		NA	NA
SNAP47	-0.628179	No		NA	NA
TMED2	-0.628104	No		NA	NA
KIAA0195	-0.627278	Yes	No	NA	1.54
PTGES3L	-0.627102	No		NA	NA
LRSAM1	-0.626966	No		NA	NA
MRPL52	-0.626922	No		NA	NA
TRAF5	-0.626884	No		NA	NA
BTBD3	-0.626801	No		NA	NA
SERPINF2	-0.626632	No		NA	NA
ABHD12B	-0.626486	No		NA	NA
OR3A2	-0.626457	No		NA	NA
LONRF1	-0.6264	No		NA	NA
HMMR	-0.626364	No		NA	NA
C11orf68	-0.626184	Yes	No	NA	6.15
NUAK2	-0.626081	Yes	Yes	0.96	NA
UVSSA	-0.625634	Yes	No	NA	7.69
TAF2	-0.625617	No		NA	NA
BRPF1	-0.625477	No		NA	NA
SASS6	-0.625265	No		NA	NA
C16orf62	-0.625135	No		NA	NA
SOX21	-0.625116	No		NA	NA
NUCKS1	-0.624987	Yes	Yes	0.96	NA
SDHB	-0.62474	No		NA	NA
LGALS7	-0.624064	No		NA	NA
GOLT1A	-0.62373	Yes	No	0.96	NA
VGLL4	-0.623682	No		NA	NA
C1orf56	-0.623404	No		NA	NA
TFB2M	-0.623385	No		NA	NA
MRPS30	-0.623324	No		NA	NA
GID8	-0.623296	No		NA	NA
TRMT6	-0.623234	No		NA	NA
MIR6887	-0.623204	No		NA	NA
MRPS31	-0.623108	No		NA	NA
OGG1	-0.623044	No		NA	NA
C3orf38	-0.622848	No		NA	NA
FANCG	-0.622711	No		NA	NA
EXOC7	-0.622597	No		NA	NA
STK32A	-0.622566	No		NA	NA
MIR3945	-0.622274	No		NA	NA
MIR4469	-0.622062	No		NA	NA
SLC6A1	-0.622055	No		NA	NA
DHH	-0.621679	No		NA	NA
MIR3944	-0.621396	No		NA	NA
TSPAN2	-0.621257	No		NA	NA
NADSYN1	-0.620876	No		NA	NA
OR4Q3	-0.620595	No		NA	NA
TRAIP	-0.620335	No		NA	NA
COG1	-0.620029	No		NA	NA
LRRC26	-0.619427	No		NA	NA
MARCKS	-0.619407	No		NA	NA
SDCBP	-0.619399	No		NA	NA
MGMT	-0.619298	No		NA	NA
EPS8L2	-0.619297	Yes	No	NA	4.62
ZNF529	-0.619246	No		NA	NA
KDM3B	-0.618972	No		NA	NA
MIR6884	-0.618946	No		NA	NA
TMEM116	-0.618386	No		NA	NA
HIST2H2BE	-0.61834	No		NA	NA
GATAD2A	-0.618237	No		NA	NA
HIST2H2AB	-0.618062	No		NA	NA
MIR95	-0.617655	No		NA	NA
NF2	-0.617337	No		NA	NA
MRPL1	-0.617309	No		NA	NA
PRLR	-0.617208	No		NA	NA
PTGES3L-AARSD1	-0.617195	No		NA	NA
EPM2AIP1	-0.616964	No		NA	NA
TBX15	-0.616924	No		NA	NA
PTPDC1	-0.616691	No		NA	NA
KRTAP19-8	-0.616487	No		NA	NA
SNRPA	-0.616342	No		NA	NA
TNFRSF9	-0.616123	No		NA	NA
TTC39B	-0.616052	No		NA	NA
SETD9	-0.615784	No		NA	NA
PYGO2	-0.615633	No		NA	NA
MIR6769B	-0.6155	No		0.96	NA
BMF	-0.615471	No		NA	NA
ATP1B1	-0.615437	No		NA	NA
KCNJ16	-0.615306	No		NA	NA
TMEM147	-0.615138	No		NA	NA
UBR4	-0.615093	No		NA	NA
ACADVL	-0.614953	No		NA	NA
RAB3GAP2	-0.614891	No		NA	NA
NPY2R	-0.614577	No		NA	NA
FEN1	-0.614275	No		NA	NA
IFNL1	-0.614211	No		NA	NA
MIR4683	-0.614211	No		NA	NA
C19orf33	-0.614141	No		NA	NA
SYTL1	-0.613971	No		NA	NA
MRPL18	-0.613724	No		NA	NA
KPNA6	-0.613544	No		NA	NA
MIR6843	-0.613402	No		NA	NA
KRT33B	-0.613067	No		NA	NA
WDR88	-0.612976	No		NA	NA
HENMT1	-0.612888	No		NA	NA
PENK	-0.612821	No		NA	NA
ZFYVE21	-0.612783	No		NA	NA
PLA2G1B	-0.612731	No		NA	NA
TMEM5	-0.61264	No		NA	NA
SPG7	-0.61208	No		NA	NA
AMD1	-0.611882	No		NA	NA
WDR83OS	-0.611592	No		NA	NA
CNOT3	-0.611561	No		NA	NA
PIGS	-0.611238	No		NA	NA
OR8B12	-0.611125	No		NA	NA
SRSF10	-0.61074	No		NA	NA
PCYT2	-0.610433	Yes	No	NA	9.23
FOXN3	-0.610082	No		NA	NA
NEK8	-0.610022	No		NA	NA
PCNXL2	-0.60994	No		NA	NA
NUGGC	-0.609379	No		NA	NA
TMEM79	-0.608839	No		NA	NA
RIC3	-0.60853	No		NA	NA
MIR6777	-0.608143	No		NA	NA
MIR6838	-0.607161	No		NA	NA
EIF3K	-0.607026	No		NA	NA
PCGF2	-0.606705	No		NA	NA
PARL	-0.606603	No		NA	NA
PEX6	-0.606564	No		NA	NA
EDN2	-0.606002	No		NA	NA
SLC39A6	-0.605895	No		NA	NA
MIR4665	-0.605821	No		NA	NA
FZD3	-0.605771	No		NA	NA
AJUBA	-0.60565	No		NA	NA
MIR29B2	-0.605523	No		NA	NA
OR3A3	-0.605498	No		NA	NA
MAF1	-0.605095	Yes	No	NA	12.31
SLURP1	-0.604943	Yes	No	NA	12.31
FCRL6	-0.604895	No		NA	NA
C12orf45	-0.604816	No		NA	NA
MCOLN2	-0.604607	No		NA	NA
MIR1973	-0.60432	No		NA	NA
MIR4297	-0.604189	No		NA	NA
DENND1A	-0.604169	Yes	No	NA	0
ARNT	-0.60396	No		NA	NA
MSRA	-0.603911	No		NA	NA
HSD11B1L	-0.603448	No		NA	NA
POLL	-0.603174	No		NA	NA
SOST	-0.603159	No		NA	NA
ZNF25	-0.603081	No		NA	NA
UBE3C	-0.60289	No		NA	NA
MIR6165	-0.60269	No		NA	NA
SMCO1	-0.602351	No		NA	NA
LPHN1	-0.602091	No		NA	NA
ATP6V0E1	-0.602054	No		NA	NA
KLK6	-0.601937	No		NA	NA
DCST1	-0.601919	Yes	No	NA	3.08
SQSTM1	-0.601869	Yes	No	NA	1.54
LY9	-0.601628	No		NA	NA
TMA7	-0.60135	No		NA	NA
ADK	-0.601148	No		NA	NA
NAPB	-0.601148	No		NA	NA
OR2T12	-0.601022	No		NA	NA
C1orf74	-0.600843	No		NA	NA
FAM84A	-0.600728	No		NA	NA
CKS1B	-0.600672	Yes	No	NA	3.08
NUDT5	-0.600647	No		NA	NA
ZNF574	-0.600473	No		NA	NA
DDX46	-0.600431	No		NA	NA
F2RL2	-0.600214	No		NA	NA
KDM6A	-0.599971	No		NA	NA
RPL13A	-0.599929	No		NA	NA
RAD54L	-0.599842	No		NA	NA
ZCCHC11	-0.599714	No		NA	NA
EIF3G	-0.599689	Yes	No	NA	4.62
PIN1	-0.59968	No		NA	NA
ELOF1	-0.599576	No		NA	NA
RXRA	-0.599539	Yes	No	NA	7.69
ALDOC	-0.599406	No		NA	NA
YIPF1	-0.599406	No		NA	NA
MRPS35	-0.599302	No		NA	NA
SCAMP3	-0.599029	No		NA	NA
NAT10	-0.598936	No		NA	NA
FUOM	-0.598823	No		NA	NA
DUSP28	-0.598527	No		NA	0
CHST12	-0.598495	No		NA	NA
MYOM2	-0.598392	No		NA	NA
FBXO33	-0.59814	No		NA	NA
IL6R	-0.598039	No		NA	NA
TMPRSS11F	-0.597869	No		NA	NA
ERCC6L2	-0.597823	No		NA	NA
MRPL12	-0.597699	Yes	No	NA	4.62
SLC22A15	-0.597696	No		NA	NA
NOL3	-0.597678	No		NA	NA
PIGX	-0.597678	No		NA	NA
ADPRH	-0.597641	No		NA	NA
KLHL32	-0.597444	No		NA	NA
COG5	-0.597387	No		NA	NA
TRIQK	-0.596989	Yes	Yes	NA	3.08
AP3B1	-0.596842	No		NA	NA
SLC39A12	-0.596773	No		NA	NA
PLCB2	-0.596507	No		NA	NA
NOL4L	-0.596107	No		NA	NA
ORM1	-0.596051	No		NA	NA
SPAG17	-0.595864	No		NA	NA
KAAG1	-0.595766	No		NA	NA
MIR1915	-0.595732	No		NA	NA
PDK4	-0.595533	No		NA	NA
NUDT12	-0.595434	No		NA	NA
NFKB2	-0.595424	No		NA	NA
IKZF5	-0.595405	No		NA	NA
JUND	-0.59525	No		NA	NA
WDR90	-0.595168	Yes	No	NA	12.31
ZNF419	-0.595128	No		NA	NA
SRP72	-0.594884	No		NA	NA
MIR425	-0.594857	No		NA	NA
PPM1N	-0.594773	No		NA	NA
RUFY1	-0.594772	No		NA	NA
PLXDC2	-0.594638	No		NA	NA
POGK	-0.594486	No		NA	NA
LRRC29	-0.594372	No		NA	NA
HAX1	-0.594298	No		NA	NA
PSMD2	-0.594016	No		NA	NA
LRRC27	-0.593999	Yes	No	NA	1.54
TTC9C	-0.593808	No		NA	NA
PITRM1	-0.593742	No		NA	NA
OR2A5	-0.59365	No		NA	NA
WDR38	-0.593608	No		NA	NA
SCARA5	-0.593601	No		NA	NA
HNRNPA3	-0.593417	No		NA	NA
DOCK4	-0.593249	No		NA	NA
FRMD4A	-0.592961	No		NA	NA
C21orf59	-0.592708	No		NA	NA
EXOC8	-0.592453	No		NA	NA
CASC10	-0.592425	No		NA	NA
PDE4A	-0.592306	No		NA	NA
DALRD3	-0.592009	No		NA	NA
LIPT1	-0.591961	No		NA	NA
IFT46	-0.59195	No		NA	NA
FAM65A	-0.591914	No		NA	NA
ASAP2	-0.591551	No		NA	NA
CACNA1B	-0.591511	Yes	No	NA	1.54
MIR616	-0.591101	No		NA	NA
CELF1	-0.590927	No		NA	NA
HSD17B7	-0.590786	No		NA	NA
EXOSC5	-0.590626	No		NA	NA
GIMAP5	-0.590557	No		NA	NA
DPEP2	-0.590427	No		NA	NA
TPD52L2	-0.590426	No		NA	NA
C12orf75	-0.590159	No		NA	NA
UCN2	-0.589992	No		NA	NA
ARMC8	-0.589804	No		NA	NA
USP30	-0.589559	No		NA	NA
RTFDC1	-0.589413	No		NA	NA
HM13	-0.589269	No		NA	NA
C20orf96	-0.589253	No		NA	NA
USP20	-0.589216	No		NA	NA
LRRC45	-0.589173	No		NA	NA
SRRT	-0.589022	No		NA	NA
IQSEC3	-0.588992	No		NA	NA
C19orf84	-0.588888	No		NA	NA
SUCLG1	-0.588837	No		NA	NA
TRIM41	-0.588659	No		NA	NA
MED13L	-0.588043	No		NA	NA
EGFL7	-0.588034	No		NA	NA
TAF3	-0.587792	No		NA	NA
MIR675	-0.587761	No		NA	NA
SMC4	-0.587337	No		NA	NA
MIR6845	-0.587327	No		NA	NA
LOXL2	-0.586998	No		NA	NA
NPPC	-0.586854	No		NA	NA
NFKBIA	-0.586463	No		NA	NA
ASPG	-0.586404	Yes	No	NA	9.23
PFAS	-0.585977	No		NA	NA
TSPAN1	-0.5859	No		NA	NA
C1orf204	-0.585852	No		NA	NA
MIR4251	-0.585827	No		NA	NA
C12orf4	-0.585778	No		NA	NA
SLC35E2	-0.585283	No		NA	NA
HIST1H2BH	-0.585176	No		NA	NA
ZIM3	-0.585066	No		NA	NA
DUSP23	-0.584435	No		NA	NA
MIR3687-1	-0.584294	No		NA	NA
SLX4	-0.583391	No		NA	NA
ST6GAL1	-0.583229	No		NA	NA
WRAP73	-0.582604	No		NA	NA
MIR4306	-0.582532	No		NA	NA
ZNF484	-0.582502	No		NA	NA
GPSM3	-0.582432	No		NA	NA
ZFP57	-0.582406	No		NA	NA
SLC25A37	-0.582032	No		NA	NA
P4HTM	-0.58147	No		NA	NA
CLEC2L	-0.581223	No		NA	NA
MIR2277	-0.580829	No		NA	NA
HNF1A	-0.580305	No		NA	NA
GPX5	-0.580128	No		NA	NA
SORBS3	-0.579935	No		NA	NA
CUL2	-0.579892	No		NA	NA
KRT23	-0.579872	No		NA	NA
UCHL1	-0.579774	No		NA	NA
DIRAS3	-0.579677	No		NA	NA
ENDOD1	-0.579419	No		NA	NA
LELP1	-0.579136	No		NA	NA
MPZL2	-0.578984	No		NA	NA
CREB3	-0.578859	No		NA	NA
MED15	-0.578563	No		NA	NA
MIR6795	-0.578442	No		NA	NA
CBL	-0.577992	No		NA	NA
SMARCC1	-0.577941	No		NA	NA
MIR3159	-0.577931	No		NA	NA
DEGS1	-0.577708	No		NA	NA
MIR4681	-0.577619	No		NA	NA
SETD5	-0.577593	No		NA	NA
FXYD1	-0.57755	No		NA	NA
MIR4751	-0.577461	No		NA	NA
GUF1	-0.577329	No		NA	NA
FNTB	-0.577175	No		NA	NA
VAMP3	-0.576529	No		NA	NA
MIR1-1HG	-0.576323	No		NA	NA
ZNF565	-0.576179	No		NA	NA
UBE2G1	-0.576004	No		NA	NA
SPG20	-0.575988	No		NA	NA
MIR6738	-0.575782	No		NA	NA
P2RX1	-0.575695	No		NA	NA
NIP7	-0.575277	No		NA	NA
EXOC4	-0.575141	No		NA	NA
DDIT4	-0.574846	No		NA	NA
MIR199B	-0.574767	No		NA	NA
MLH3	-0.574732	No		NA	NA
MIR4804	-0.574334	No		NA	NA
NFASC	-0.574161	Yes	No	0.96	NA
WDR91	-0.573447	No		NA	NA
CIRH1A	-0.573297	No		NA	NA
GABRD	-0.573277	No		NA	NA
TIGD7	-0.573151	No		NA	NA
ARIH2	-0.572896	No		NA	NA
PTF1A	-0.572895	No		NA	NA
MIR4304	-0.572364	No		NA	NA
CITED4	-0.572319	No		NA	NA
MAGEA6	-0.572303	No		NA	NA
HHIPL1	-0.572278	No		NA	NA
RNASE4	-0.572199	No		NA	NA
SYT4	-0.571795	No		NA	NA
MAPRE1	-0.571128	No		NA	NA
NEUROD2	-0.570998	No		NA	NA
EFTUD1	-0.570772	No		NA	NA
CCDC157	-0.570706	No		NA	NA
TRAF4	-0.570138	No		NA	NA
KRTAP5-10	-0.569929	No		NA	NA
MIEF2	-0.569562	No		NA	NA
BPIFB4	-0.569497	No		NA	NA
SUSD4	-0.569443	No		NA	NA
MYOG	-0.569427	Yes	No	0.96	NA
PACRGL	-0.5694	No		NA	NA
PSAPL1	-0.56938	No		NA	NA
ASCL5	-0.569313	Yes	No	0.48	NA
ZNF304	-0.569196	No		NA	NA
MARS	-0.569177	No		NA	NA
DEFB129	-0.568903	No		NA	NA
IRF2BPL	-0.568744	No		NA	NA
FKBP2	-0.568719	No		NA	NA
ZNF658	-0.568342	No		NA	NA
ZNF546	-0.568297	No		NA	NA
RFXAP	-0.568231	No		NA	NA
BROX	-0.567859	No		NA	NA
KIFC3	-0.567692	No		NA	NA
BCAR3	-0.567626	No		NA	NA
ZNF580	-0.567345	Yes	No	NA	6.15
KLHDC2	-0.567333	No		NA	NA
MRPL37	-0.567286	No		NA	NA
MC4R	-0.567241	No		NA	NA
IGIP	-0.567146	No		NA	NA
KLHDC8B	-0.566759	No		NA	NA
PDE3B	-0.566536	No		NA	NA
FAM53B	-0.566507	No		NA	NA
PRAMEF16	-0.566501	No		NA	NA
EFCAB1	-0.566411	No		NA	NA
SYTL2	-0.566353	No		NA	NA
H2AFY2	-0.566162	No		NA	NA
ACTR5	-0.565824	No		NA	NA
NRBP2	-0.565706	Yes	No	NA	10.77
SHPK	-0.565518	No		NA	NA
DENND2D	-0.565492	No		NA	NA
KCNJ10	-0.565411	No		NA	NA
BTG1	-0.565267	No		NA	NA
INTS10	-0.565201	No		NA	NA
ADAM9	-0.565085	Yes	Yes	0.96	NA
CDKN2AIPNL	-0.563759	No		NA	NA
IL24	-0.563521	Yes	No	0.48	NA
PURA	-0.563505	No		NA	NA
KIZ	-0.563105	No		NA	NA
KLK15	-0.562807	No		NA	NA
MAP10	-0.562749	No		NA	NA
VAMP2	-0.562686	No		NA	NA
C2CD3	-0.562637	No		NA	NA
MIR3620	-0.562562	No		NA	NA
CRTC3	-0.562346	No		NA	NA
UBE2V1	-0.562262	No		NA	NA
SETD8	-0.56213	No		NA	NA
DPP9-AS1	-0.561977	No		NA	NA
PAQR6	-0.56195	No		NA	NA
MIR541	-0.561915	No		NA	NA
EXD3	-0.561607	Yes	No	NA	3.08
B3GALNT2	-0.561268	No		NA	NA
HNRNPA2B1	-0.561256	No		NA	NA
AARS2	-0.561256	No		NA	NA
SMIM22	-0.561153	No		NA	NA
LAMTOR2	-0.560968	No		NA	NA
MIR1199	-0.560764	No		NA	NA
CCDC148	-0.560622	No		NA	NA
MIR6503	-0.560592	No		NA	NA
AFMID	-0.560494	No		NA	NA
NPR1	-0.560238	No		NA	NA
HDAC8	-0.559903	No		NA	NA
ALDH9A1	-0.55977	No		NA	NA
NT5DC3	-0.55942	No		NA	NA
TFPT	-0.559335	No		NA	NA
CREB3L1	-0.559238	No		NA	NA
PIGR	-0.55885	Yes	No	0.48	NA
STX8	-0.558448	No		NA	NA
MAGEA12	-0.558071	No		NA	NA
NDUFS7	-0.55776	No		NA	NA
TBC1D14	-0.557753	No		NA	NA
QTRT1	-0.557407	No		NA	NA
NEUROG2	-0.557266	No		NA	NA
OR5AU1	-0.557176	No		NA	NA
OR2Y1	-0.556847	No		NA	NA
ZNF462	-0.556838	No		NA	NA
ENTPD8	-0.55659	Yes	Yes	NA	12.31
KIF18B	-0.556533	No		NA	NA
ARIH2OS	-0.556412	No		NA	NA
CUL3	-0.555823	No		NA	NA
TPRN	-0.555727	Yes	No	NA	7.69
CD44	-0.555571	No		NA	NA
GLB1L2	-0.555504	No		NA	NA
MIR6513	-0.555345	No		NA	NA
NTF3	-0.555285	No		NA	NA
GADD45GIP1	-0.555277	No		NA	NA
AGBL4	-0.555013	No		NA	NA
OSBPL11	-0.554775	No		NA	NA
MIR3188	-0.554763	No		NA	NA
FAM89A	-0.554616	No		NA	NA
RNASEH2B	-0.554505	No		NA	NA
CD97	-0.554024	No		NA	NA
RNF207	-0.553947	No		NA	NA
CALD1	-0.553931	No		NA	NA
SAP30BP	-0.553907	No		NA	NA
VANGL2	-0.553713	No		NA	NA
SLC38A9	-0.553654	No		NA	NA
RHBDD3	-0.553649	No		NA	NA
PATL1	-0.553473	No		NA	NA
OR1L1	-0.553364	No		NA	NA
NOTUM	-0.553325	Yes	No	NA	6.15
IDE	-0.553273	No		NA	NA
MIR6791	-0.553127	No		NA	NA
ATP5B	-0.553055	No		NA	NA
WASF1	-0.552814	No		NA	NA
UBOX5	-0.552726	Yes	No	NA	1.54
MTMR1	-0.552635	No		NA	NA
SLC41A1	-0.552125	Yes	Yes	0.96	NA
CEP170B	-0.551869	No		NA	NA
SEZ6L2	-0.551786	No		NA	NA
LRRC8A	-0.551776	No		NA	NA
CDK11A	-0.551598	Yes	No	NA	0
IPO4	-0.551396	No		NA	NA
SPTSSB	-0.551374	No		NA	NA
UBE2E1	-0.551362	No		NA	NA
RBBP8	-0.551335	No		NA	NA
HS6ST3	-0.551318	No		NA	NA
GIMAP6	-0.550826	No		NA	NA
ABHD14B	-0.550132	No		NA	NA
MIR6131	-0.549653	No		NA	NA
PGAM5	-0.549467	No		NA	NA
MIR6787	-0.549282	No		NA	NA
FAM110A	-0.54919	No		NA	NA
EPHX2	-0.548969	No		NA	NA
WDHD1	-0.548817	No		NA	NA
KIF15	-0.548769	No		NA	NA
ERO1LB	-0.548765	No		NA	NA
MYSM1	-0.548331	No		NA	NA
BOP1	-0.547952	Yes	No	NA	9.23
SLC39A14	-0.547896	No		NA	NA
ERI2	-0.547877	No		NA	NA
HOXA2	-0.547623	No		NA	NA
MYH10	-0.547516	No		NA	NA
OR6Q1	-0.547471	No		NA	NA
ARSK	-0.547297	No		NA	NA
MAN2A2	-0.547296	No		NA	NA
MTOR	-0.547226	No		NA	NA
SASH1	-0.547072	No		NA	NA
POLA2	-0.54646	No		NA	NA
MYCL	-0.546333	No		NA	NA
CLP1	-0.54626	No		NA	NA
RAB12	-0.546149	No		NA	NA
MRPS6	-0.545951	No		NA	NA
ZNF28	-0.545397	No		NA	NA
SFN	-0.54526	No		NA	NA
TRIM14	-0.545211	No		NA	NA
APOA1BP	-0.545203	No		NA	NA
KIAA0368	-0.544486	No		NA	NA
SSX1	-0.544234	No		NA	NA
KIAA2013	-0.544154	No		NA	NA
TTLL10	-0.544039	Yes	No	NA	0
MIR4793	-0.543814	No		NA	NA
ZNF324B	-0.54375	No		NA	NA
MIR4453	-0.543515	No		NA	NA
ST3GAL3	-0.543454	No		NA	NA
ATP1A2	-0.543348	No		NA	NA
EPS8L3	-0.543345	No		NA	NA
CHST1	-0.543266	No		NA	NA
TRIM7	-0.543246	No		NA	NA
MIR4423	-0.542706	No		NA	NA
RAD54L2	-0.542674	No		NA	NA
PARS2	-0.542473	No		NA	NA
UBE3B	-0.542329	No		NA	NA
SSNA1	-0.542309	Yes	No	NA	9.23
MYLK2	-0.542169	No		NA	NA
SLC25A10	-0.542003	Yes	No	NA	6.15
NR1D2	-0.541806	No		NA	NA
RALA	-0.541745	No		NA	NA
CYP4X1	-0.541629	No		NA	NA
STX6	-0.541436	No		NA	NA
ARL2BP	-0.541353	No		NA	NA
PHLDA1	-0.541174	No		NA	NA
DONSON	-0.540752	No		NA	NA
SNAPC1	-0.540635	No		NA	NA
APPL1	-0.540502	No		NA	NA
VPS33B	-0.54028	No		NA	NA
VSTM2L	-0.540198	No		NA	NA
NEFL	-0.540195	No		NA	NA
CYB5R2	-0.540127	No		NA	NA
GPR37L1	-0.539942	Yes	Yes	0.96	NA
PPARG	-0.539802	No		NA	NA
SPATA31A6	-0.539629	No		NA	NA
PSMB6	-0.539512	No		NA	NA
MIR3116-1	-0.53949	No		NA	NA
MIR3116-2	-0.53949	No		NA	NA
MIR6839	-0.539111	No		NA	NA
MYC	-0.539103	Yes	No	NA	10.77
EWSR1	-0.539053	No		NA	NA
CLU	-0.538982	No		NA	NA
SRRD	-0.538703	No		NA	NA
EME2	-0.538694	Yes	No	NA	12.31
PDLIM7	-0.538658	Yes	No	NA	4.62
C19orf48	-0.538481	No		NA	NA
GRIN3B	-0.538381	Yes	No	NA	9.23
PTPN13	-0.538163	No		NA	NA
THEM4	-0.538091	No		NA	NA
SLC39A11	-0.537823	No		NA	NA
DDI1	-0.537711	No		NA	NA
FASTKD3	-0.537646	No		NA	NA
NUDT4	-0.537619	No		NA	NA
HOXC6	-0.537565	No		NA	NA
CXCR6	-0.537085	No		NA	NA
ACKR1	-0.537074	No		NA	NA
TMEM9	-0.537006	Yes	No	0.48	NA
MIR4314	-0.536538	No		NA	NA
MIR614	-0.536492	No		NA	NA
SNRNP40	-0.536412	No		NA	NA
DNAJC9	-0.536328	No		NA	NA
IRX4	-0.536197	Yes	No	NA	4.62
PLXDC1	-0.536052	No		NA	NA
BTNL9	-0.536008	No		NA	NA
MIR3193	-0.535958	No		NA	NA
ZBTB17	-0.535557	No		NA	NA
APIP	-0.53553	No		NA	NA
EIF4A2	-0.535435	No		NA	NA
MICALL2	-0.53543	Yes	No	NA	9.23
ARHGEF16	-0.535309	Yes	No	NA	9.23
ZNF569	-0.535058	No		NA	NA
PCMT1	-0.534938	No		NA	NA
SERPINB6	-0.53478	No		NA	NA
RNF2	-0.534762	No		NA	NA
MFSD1	-0.534629	No		NA	NA
TTLL2	-0.534507	No		NA	NA
RAP2B	-0.534476	No		NA	NA
[truncated: 13,566 more rows]
